# Supplementary material for: Increased incompatibility of heterologous algal symbionts under thermal stress in the cnidarian-dinoflagellate model Aiptasia
Source: Commun Biol. 2022 Jul 28;5:760. doi: 10.1038/s42003-022-03724-y (PMC9334593; doi:10.1038/s42003-022-03724-y)
Supplement: Supplementary file 4 — Supplementary Data S1 - S4 [file 42003_2022_3724_MOESM4_ESM.xlsx]

## Sheet: Supp. Data S1 Gene IDs
Differentially expressed genes in Aiptasia strains CC7, H2 and CC7-B01 after heat stress
CC7 Down regulated				H2 Down regulated				CC7-B01 Down regulated
Gene ID	Annotation			Gene ID	Annotation			Gene ID	Annotation
AIPGENE157	High mobility group protein B3 OS=Bos taurus GN=HMGB3 PE=2 SV=2			AIPGENE157	High mobility group protein B3 OS=Bos taurus GN=HMGB3 PE=2 SV=2			AIPGENE68	Transcription factor Sox-9-B OS=Xenopus laevis GN=sox9-b PE=2 SV=1
AIPGENE252				AIPGENE515	Receptor-type tyrosine-protein phosphatase alpha OS=Homo sapiens GN=PTPRA PE=1 SV=2			AIPGENE132	Autotransporter-associated beta strand repeat protein (Precursor) OS=Chloroflexus aurantiacus (strain ATCC 29364 / DSM 637 / Y-400-fl) GN=Chy400_0215 PE=4 SV=1
AIPGENE306	Protein unc-13 homolog B OS=Mus musculus GN=Unc13b PE=2 SV=2			AIPGENE596				AIPGENE157	High mobility group protein B3 OS=Bos taurus GN=HMGB3 PE=2 SV=2
AIPGENE320	A disintegrin and metalloproteinase with thrombospondin motifs 7 OS=Homo sapiens GN=ADAMTS7 PE=1 SV=2			AIPGENE648	Predicted protein OS=Nematostella vectensis GN=v1g238736 PE=4 SV=1			AIPGENE181
AIPGENE384				AIPGENE649	Major facilitator superfamily domain-containing protein 1 OS=Danio rerio GN=mfsd1 PE=2 SV=1			AIPGENE192	Tudor domain-containing protein 3 OS=Gallus gallus GN=TDRD3 PE=2 SV=1
AIPGENE425	Protein DD3-3 OS=Dictyostelium discoideum GN=DD3-3 PE=2 SV=1			AIPGENE815	Inositol oxygenase OS=Danio rerio GN=miox PE=2 SV=1			AIPGENE199	POU domain, class 4, transcription factor 3 OS=Danio rerio GN=pou4f3 PE=2 SV=2
AIPGENE504	Lactadherin OS=Bos taurus GN=MFGE8 PE=1 SV=2			AIPGENE879	predicted protein [Nematostella vectensis] >gi|156228459|gb|EDO49258.1| predicted protein [Nematostella vectensis]			AIPGENE211
AIPGENE587				AIPGENE954	Polycystic kidney disease and receptor for egg jelly-related protein OS=Homo sapiens GN=PKDREJ PE=2 SV=2			AIPGENE277	Dystroglycan OS=Oryctolagus cuniculus GN=DAG1 PE=1 SV=1
AIPGENE648	Predicted protein OS=Nematostella vectensis GN=v1g238736 PE=4 SV=1			AIPGENE983	Acetylcholinesterase OS=Bungarus fasciatus GN=ACHE PE=1 SV=2			AIPGENE320	A disintegrin and metalloproteinase with thrombospondin motifs 7 OS=Homo sapiens GN=ADAMTS7 PE=1 SV=2
AIPGENE649	Major facilitator superfamily domain-containing protein 1 OS=Danio rerio GN=mfsd1 PE=2 SV=1			AIPGENE1012	Pyrethroid hydrolase Ces2a OS=Mus musculus GN=Ces2a PE=1 SV=1			AIPGENE321	Predicted protein OS=Nematostella vectensis GN=v1g238062 PE=4 SV=1
AIPGENE815	Inositol oxygenase OS=Danio rerio GN=miox PE=2 SV=1			AIPGENE1038	Gamma-aminobutyric acid receptor subunit beta-4 OS=Gallus gallus GN=GABRB4 PE=2 SV=1			AIPGENE324	Hormonally up-regulated neu tumor-associated kinase OS=Mus musculus GN=Hunk PE=2 SV=1
AIPGENE878	Tryptophanase OS=Salinibacter ruber (strain DSM 13855 / M31) GN=tnaA PE=3 SV=1			AIPGENE1439	Solute carrier family 13 member 3 OS=Homo sapiens GN=SLC13A3 PE=1 SV=1			AIPGENE332	Protein unc-13 homolog B OS=Homo sapiens GN=UNC13B PE=1 SV=2
AIPGENE952	Coiled-coil domain-containing protein 162 OS=Mus musculus GN=Ccdc162p PE=1 SV=4			AIPGENE1476	Ethanolaminephosphotransferase 1 OS=Bos taurus GN=EPT1 PE=2 SV=3			AIPGENE335	hypothetical protein AaeL_AAEL011506 [Aedes aegypti] >gi|108872179|gb|EAT36404.1| AAEL011506-PA [Aedes aegypti]
AIPGENE991	Brain-specific angiogenesis inhibitor 3 OS=Mus musculus GN=Bai3 PE=1 SV=2			AIPGENE1535	predicted protein [Nematostella vectensis] >gi|156220465|gb|EDO41333.1| predicted protein [Nematostella vectensis]			AIPGENE336	Agrin OS=Homo sapiens GN=AGRN PE=1 SV=5
AIPGENE997	Macrophage-expressed gene 1 protein OS=Pongo abelii GN=MPEG1 PE=2 SV=1			AIPGENE1548	predicted protein [Nematostella vectensis] >gi|156212480|gb|EDO33537.1| predicted protein [Nematostella vectensis]			AIPGENE339	Brevican core protein OS=Mus musculus GN=Bcan PE=1 SV=2
AIPGENE1012	Pyrethroid hydrolase Ces2a OS=Mus musculus GN=Ces2a PE=1 SV=1			AIPGENE1716	b(0,+)-type amino acid transporter 1 OS=Mus musculus GN=Slc7a9 PE=1 SV=1			AIPGENE355	Macrophage mannose receptor 1 OS=Mus musculus GN=Mrc1 PE=1 SV=2
AIPGENE1292	[3-methyl-2-oxobutanoate dehydrogenase [lipoamide]] kinase, mitochondrial OS=Homo sapiens GN=BCKDK PE=1 SV=2			AIPGENE2084	von Willebrand factor A domain-containing protein 5A OS=Mus musculus GN=Vwa5a PE=1 SV=2			AIPGENE365	C-type mannose receptor 2 OS=Homo sapiens GN=MRC2 PE=1 SV=2
AIPGENE1297	Matrix metalloproteinase-9 OS=Rattus norvegicus GN=Mmp9 PE=2 SV=1			AIPGENE2150	Sphingosine-1-phosphate phosphatase 2 OS=Homo sapiens GN=SGPP2 PE=2 SV=1			AIPGENE388	Hypoxia-inducible factor 1-alpha OS=Bos taurus GN=HIF1A PE=2 SV=1
AIPGENE1324	Transmembrane protein 68 OS=Bos taurus GN=TMEM68 PE=2 SV=1			AIPGENE2357	RNA-binding protein Musashi homolog 2 OS=Mus musculus GN=Msi2 PE=1 SV=1			AIPGENE470	Putative zinc finger protein 724 OS=Homo sapiens GN=ZNF724P PE=5 SV=3
AIPGENE1398	Opioid-binding protein/cell adhesion molecule OS=Bos taurus GN=OPCML PE=1 SV=1			AIPGENE2483	Acid trehalase-like protein 1 OS=Danio rerio GN=athl1 PE=2 SV=1			AIPGENE482	Rho-related BTB domain-containing protein 1 OS=Mus musculus GN=Rhobtb1 PE=1 SV=2
AIPGENE1454	Protein PRY1 OS=Saccharomyces cerevisiae (strain ATCC 204508 / S288c) GN=PRY1 PE=1 SV=1			AIPGENE2582	Adiponectin receptor protein OS=Drosophila melanogaster GN=AdipoR PE=1 SV=2			AIPGENE489	Centromere-associated protein E OS=Mus musculus GN=Cenpe PE=1 SV=1
AIPGENE1514	Golgi-associated plant pathogenesis-related protein 1 OS=Homo sapiens GN=GLIPR2 PE=1 SV=3			AIPGENE2695	Stabilin 1 (Fragment) OS=Mustela putorius furo PE=2 SV=1			AIPGENE504	Lactadherin OS=Bos taurus GN=MFGE8 PE=1 SV=2
AIPGENE1542	Transcription factor SOX-21 OS=Homo sapiens GN=SOX21 PE=2 SV=1			AIPGENE2829				AIPGENE515	Receptor-type tyrosine-protein phosphatase alpha OS=Homo sapiens GN=PTPRA PE=1 SV=2
AIPGENE1566	Ankyrin repeat and SAM domain-containing protein 6 OS=Mus musculus GN=Anks6 PE=1 SV=2			AIPGENE2858	Probable ATP-dependent RNA helicase DDX5 OS=Mus musculus GN=Ddx5 PE=1 SV=2			AIPGENE539	predicted protein [Nematostella vectensis] >gi|156227334|gb|EDO48138.1| predicted protein [Nematostella vectensis]
AIPGENE1610	Acyl-CoA synthetase short-chain family member 3, mitochondrial OS=Mus musculus GN=Acss3 PE=1 SV=2			AIPGENE2868	tRNA-splicing endonuclease subunit Sen54 OS=Mus musculus GN=Tsen54 PE=2 SV=2			AIPGENE564	Inactive pancreatic lipase-related protein 1 OS=Mus musculus GN=Pnliprp1 PE=2 SV=2
AIPGENE1623	Golgi-associated plant pathogenesis-related protein 1 OS=Homo sapiens GN=GLIPR2 PE=1 SV=3			AIPGENE2903	Monocarboxylate transporter 10 OS=Rattus norvegicus GN=Slc16a10 PE=1 SV=1			AIPGENE587
AIPGENE1629	Coactosin-like protein OS=Bos taurus GN=COTL1 PE=2 SV=3			AIPGENE3029	Serum response factor OS=Xenopus laevis GN=srf PE=2 SV=1			AIPGENE607	Galectin-3-binding protein OS=Mus musculus GN=Lgals3bp PE=1 SV=1
AIPGENE1682	Tctex1 domain-containing protein 1 OS=Danio rerio GN=tctex1d1 PE=2 SV=1			AIPGENE3043	L-asparaginase OS=Dirofilaria immitis PE=1 SV=1			AIPGENE619	Roundabout homolog 1 OS=Mus musculus GN=Robo1 PE=1 SV=1
AIPGENE1716	b(0,+)-type amino acid transporter 1 OS=Mus musculus GN=Slc7a9 PE=1 SV=1			AIPGENE3062	RNA-binding protein Nova-2 OS=Homo sapiens GN=NOVA2 PE=1 SV=1			AIPGENE637	ATP-dependent RNA helicase DDX3X OS=Mus musculus GN=Ddx3x PE=1 SV=3
AIPGENE1754	Predicted protein OS=Nematostella vectensis GN=v1g245079 PE=4 SV=1			AIPGENE3180	Golgi-associated plant pathogenesis-related protein 1 OS=Homo sapiens GN=GLIPR2 PE=1 SV=3			AIPGENE648	Predicted protein OS=Nematostella vectensis GN=v1g238736 PE=4 SV=1
AIPGENE1796	Fibroblast growth factor receptor OS=Ciona intestinalis GN=FGFR PE=2 SV=1			AIPGENE3208	Zinc finger protein neuro-d4 OS=Mus musculus GN=Dpf1 PE=1 SV=2			AIPGENE649	Major facilitator superfamily domain-containing protein 1 OS=Danio rerio GN=mfsd1 PE=2 SV=1
AIPGENE1813	Vesicular glutamate transporter 1 OS=Rattus norvegicus GN=Slc17a7 PE=1 SV=1			AIPGENE3242	Transmembrane protein 53-B OS=Xenopus laevis GN=tmem53-b PE=2 SV=1			AIPGENE659	von Willebrand factor A domain-containing protein 8 OS=Homo sapiens GN=VWA8 PE=1 SV=2
AIPGENE1885	Latrophilin-1 OS=Crassostrea gigas GN=CGI_10024211 PE=4 SV=1			AIPGENE3413	A disintegrin and metalloproteinase with thrombospondin motifs 7 OS=Rattus norvegicus GN=Adamts7 PE=1 SV=1			AIPGENE764	predicted protein [Nematostella vectensis] >gi|156215469|gb|EDO36428.1| predicted protein [Nematostella vectensis]
AIPGENE1891	Vesicular glutamate transporter 2 OS=Bos taurus GN=SLC17A6 PE=2 SV=1			AIPGENE3495	Purine nucleoside phosphorylase OS=Homo sapiens GN=PNP PE=1 SV=2			AIPGENE815	Inositol oxygenase OS=Danio rerio GN=miox PE=2 SV=1
AIPGENE2031	Otoancorin OS=Mus musculus GN=Otoa PE=2 SV=1			AIPGENE3542	Organic cation/carnitine transporter 4 OS=Arabidopsis thaliana GN=OCT4 PE=2 SV=1			AIPGENE841	Peroxidasin-like protein OS=Homo sapiens GN=PXDNL PE=1 SV=3
AIPGENE2084	von Willebrand factor A domain-containing protein 5A OS=Mus musculus GN=Vwa5a PE=1 SV=2			AIPGENE3555	Saccharopine dehydrogenase-like oxidoreductase OS=Homo sapiens GN=SCCPDH PE=1 SV=1			AIPGENE845	Hemicentin-1 OS=Homo sapiens GN=HMCN1 PE=1 SV=2
AIPGENE2120	Ubiquinone biosynthesis monooxygenase COQ6 OS=Xenopus tropicalis GN=coq6 PE=2 SV=1			AIPGENE3564	Uncharacterized protein OS=Strigamia maritima PE=3 SV=1			AIPGENE862	Hemicentin-1 OS=Homo sapiens GN=HMCN1 PE=1 SV=2
AIPGENE2150	Sphingosine-1-phosphate phosphatase 2 OS=Homo sapiens GN=SGPP2 PE=2 SV=1			AIPGENE3797	Major facilitator superfamily domain-containing protein 6 OS=Mus musculus GN=Mfsd6 PE=1 SV=1			AIPGENE985	CUB and sushi domain-containing protein 3 OS=Homo sapiens GN=CSMD3 PE=2 SV=3
AIPGENE2152	Potassium voltage-gated channel subfamily H member 5 OS=Rattus norvegicus GN=Kcnh5 PE=2 SV=1			AIPGENE3822				AIPGENE1004	Sushi, von Willebrand factor type A, EGF and pentraxin domain-containing protein 1 OS=Homo sapiens GN=SVEP1 PE=1 SV=3
AIPGENE2202	Vitelline membrane outer layer protein 1 homolog OS=Homo sapiens GN=VMO1 PE=1 SV=1			AIPGENE3833				AIPGENE1009	Venom factor OS=Crotalus adamanteus PE=2 SV=1
AIPGENE2226	Uncharacterized transporter HI_1706 OS=Haemophilus influenzae (strain ATCC 51907 / DSM 11121 / KW20 / Rd) GN=HI_1706 PE=3 SV=1			AIPGENE4079	Anoctamin-8 OS=Mus musculus GN=Ano8 PE=2 SV=3			AIPGENE1019	Kinesin-like protein KIF27 OS=Mus musculus GN=Kif27 PE=1 SV=1
AIPGENE2265	Dedicator of cytokinesis protein 1 OS=Homo sapiens GN=DOCK1 PE=1 SV=2			AIPGENE4385	N(4)-(Beta-N-acetylglucosaminyl)-L-asparaginase (Fragment) OS=Spodoptera frugiperda PE=1 SV=1			AIPGENE1029	Mannan-binding lectin serine protease 1 OS=Rattus norvegicus GN=Masp1 PE=1 SV=2
AIPGENE2275	Dedicator of cytokinesis protein 2 OS=Mus musculus GN=Dock2 PE=1 SV=3			AIPGENE4556	Lactadherin OS=Rattus norvegicus GN=Mfge8 PE=2 SV=1			AIPGENE1040	Anoctamin-7 OS=Homo sapiens GN=ANO7 PE=1 SV=2
AIPGENE2357	RNA-binding protein Musashi homolog 2 OS=Mus musculus GN=Msi2 PE=1 SV=1			AIPGENE4789	Alkyldihydroxyacetonephosphate synthase, peroxisomal OS=Rattus norvegicus GN=Agps PE=2 SV=1			AIPGENE1086	Gamma-aminobutyric acid type B receptor subunit 2 OS=Homo sapiens GN=GABBR2 PE=1 SV=1
AIPGENE2375	Sushi, von Willebrand factor type A, EGF and pentraxin domain-containing protein 1 OS=Mus musculus GN=Svep1 PE=1 SV=1			AIPGENE4831	Hairy and enhancer of split-related protein HELT OS=Mus musculus GN=Helt PE=1 SV=1			AIPGENE1092
AIPGENE2397	CUB and sushi domain-containing protein 3 OS=Mus musculus GN=Csmd3 PE=2 SV=3			AIPGENE5210				AIPGENE1185	Organic cation transporter protein OS=Drosophila melanogaster GN=Orct PE=1 SV=1
AIPGENE2406				AIPGENE5280				AIPGENE1191	predicted protein [Nematostella vectensis] >gi|156216436|gb|EDO37373.1| predicted protein [Nematostella vectensis]
AIPGENE2445	predicted protein [Nematostella vectensis] >gi|156212184|gb|EDO33254.1| predicted protein [Nematostella vectensis]			AIPGENE5293	Glutamate carboxypeptidase 2 OS=Sus scrofa GN=FOLH1 PE=1 SV=1			AIPGENE1206	TNF receptor-associated factor 4 OS=Mus musculus GN=Traf4 PE=1 SV=2
AIPGENE2477	predicted protein [Nematostella vectensis] >gi|156223811|gb|EDO44643.1| predicted protein [Nematostella vectensis]			AIPGENE5319	predicted protein [Nematostella vectensis] >gi|156218461|gb|EDO39358.1| predicted protein [Nematostella vectensis]			AIPGENE1231	Predicted protein (Fragment) OS=Nematostella vectensis GN=v1g86262 PE=4 SV=1
AIPGENE2483	Acid trehalase-like protein 1 OS=Danio rerio GN=athl1 PE=2 SV=1			AIPGENE5421	Organic cation transporter protein OS=Drosophila melanogaster GN=Orct PE=1 SV=1			AIPGENE1265	Organic cation transporter protein OS=Drosophila melanogaster GN=Orct PE=1 SV=1
AIPGENE2499	Thioredoxin domain-containing protein 2 OS=Homo sapiens GN=TXNDC2 PE=1 SV=4			AIPGENE5446	Gamma-aminobutyric acid receptor subunit beta-3 OS=Homo sapiens GN=GABRB3 PE=1 SV=1			AIPGENE1288	Switch-associated protein 70 OS=Gallus gallus GN=SWAP70 PE=2 SV=1
AIPGENE2512	Lysostaphin OS=Staphylococcus simulans GN=lss PE=3 SV=2			AIPGENE5531	Niemann-Pick C1 protein OS=Sus scrofa GN=NPC1 PE=2 SV=1			AIPGENE1290	TNF receptor-associated factor 4 OS=Mus musculus GN=Traf4 PE=1 SV=2
AIPGENE2531	SAM pointed domain-containing Ets transcription factor OS=Mus musculus GN=Spdef PE=2 SV=1			AIPGENE5532	Niemann-Pick C1 protein OS=Homo sapiens GN=NPC1 PE=1 SV=2			AIPGENE1298	CD63 antigen OS=Felis catus GN=CD63 PE=2 SV=3
AIPGENE2552	Acetylcholinesterase OS=Bungarus fasciatus GN=ACHE PE=1 SV=2			AIPGENE5548	Protein NLRC5 OS=Ictalurus punctatus GN=nlrc5 PE=2 SV=1			AIPGENE1308
AIPGENE2562	Blastula protease 10 OS=Paracentrotus lividus GN=BP10 PE=2 SV=1			AIPGENE5596	Organic cation transporter protein OS=Drosophila melanogaster GN=Orct PE=1 SV=1			AIPGENE1322	TNF receptor-associated factor 4 OS=Homo sapiens GN=TRAF4 PE=1 SV=1
AIPGENE2695	Stabilin 1 (Fragment) OS=Mustela putorius furo PE=2 SV=1			AIPGENE5636	Cytosolic 10-formyltetrahydrofolate dehydrogenase OS=Xenopus laevis GN=aldh1l1 PE=2 SV=1			AIPGENE1349	Predicted protein OS=Nematostella vectensis GN=v1g196456 PE=4 SV=1
AIPGENE2706	Solute carrier family 2, facilitated glucose transporter member 8 OS=Homo sapiens GN=SLC2A8 PE=1 SV=3			AIPGENE5657	Glutathione peroxidase OS=Schistosoma mansoni GN=GPX1 PE=1 SV=2			AIPGENE1358	TNF receptor-associated factor 4 OS=Mus musculus GN=Traf4 PE=1 SV=2
AIPGENE2808	Nematocyte expressed protein 6 OS=Nematostella vectensis PE=2 SV=1			AIPGENE5865	Fibropellin-1 OS=Strongylocentrotus purpuratus GN=EGF1 PE=1 SV=2			AIPGENE1370
AIPGENE2829				AIPGENE5874	Predicted protein OS=Nematostella vectensis GN=v1g197226 PE=4 SV=1			AIPGENE1416	Probable ATP-dependent DNA helicase HFM1 OS=Homo sapiens GN=HFM1 PE=2 SV=2
AIPGENE2858	Probable ATP-dependent RNA helicase DDX5 OS=Mus musculus GN=Ddx5 PE=1 SV=2			AIPGENE6018				AIPGENE1444
AIPGENE2910	Zinc metalloproteinase nas-15 OS=Caenorhabditis elegans GN=nas-15 PE=2 SV=2			AIPGENE6077	Uncharacterized protein K02A2.6 OS=Caenorhabditis elegans GN=K02A2.6 PE=4 SV=1			AIPGENE1450
AIPGENE2948	MAM and LDL-receptor class A domain-containing protein 1 OS=Homo sapiens GN=MALRD1 PE=4 SV=3			AIPGENE6119	Uncharacterized protein OS=Strongylocentrotus purpuratus GN=Sp-PppL_118 PE=4 SV=1			AIPGENE1464	Fibrillin-2 OS=Mus musculus GN=Fbn2 PE=1 SV=2
AIPGENE2954	Transposon Ty3-G Gag-Pol polyprotein OS=Saccharomyces cerevisiae (strain ATCC 204508 / S288c) GN=TY3B-G PE=1 SV=3			AIPGENE6170	Solute carrier family 2, facilitated glucose transporter member 8 OS=Rattus norvegicus GN=Slc2a8 PE=1 SV=1			AIPGENE1476	Ethanolaminephosphotransferase 1 OS=Bos taurus GN=EPT1 PE=2 SV=3
AIPGENE3029	Serum response factor OS=Xenopus laevis GN=srf PE=2 SV=1			AIPGENE6177				AIPGENE1542	Transcription factor SOX-21 OS=Homo sapiens GN=SOX21 PE=2 SV=1
AIPGENE3043	L-asparaginase OS=Dirofilaria immitis PE=1 SV=1			AIPGENE6197	Sodium-dependent phosphate transport protein 2B OS=Mus musculus GN=Slc34a2 PE=2 SV=1			AIPGENE1554	Steroid 17-alpha-hydroxylase/17,20 lyase OS=Oncorhynchus mykiss GN=cyp17a1 PE=2 SV=1
AIPGENE3062	RNA-binding protein Nova-2 OS=Homo sapiens GN=NOVA2 PE=1 SV=1			AIPGENE6222				AIPGENE1566	Ankyrin repeat and SAM domain-containing protein 6 OS=Mus musculus GN=Anks6 PE=1 SV=2
AIPGENE3067	Toxin AvTX-60A OS=Actineria villosa GN=Av60A PE=1 SV=1			AIPGENE6490	7-dehydrocholesterol reductase OS=Danio rerio GN=dhcr7 PE=2 SV=1			AIPGENE1586	Eukaryotic translation initiation factor 3 subunit A OS=Xenopus laevis GN=eif3a PE=2 SV=1
AIPGENE3109	Predicted protein (Fragment) OS=Nematostella vectensis GN=v1g120378 PE=4 SV=1			AIPGENE6582	Golgi-associated plant pathogenesis-related protein 1 OS=Mus musculus GN=Glipr2 PE=2 SV=3			AIPGENE1605	Nose resistant to fluoxetine protein 6 OS=Caenorhabditis elegans GN=nrf-6 PE=1 SV=3
AIPGENE3111				AIPGENE6640				AIPGENE1629	Coactosin-like protein OS=Bos taurus GN=COTL1 PE=2 SV=3
AIPGENE3126	Probable RNA-binding protein EIF1AD OS=Xenopus tropicalis GN=eif1ad PE=2 SV=1			AIPGENE6809	Vitrin OS=Homo sapiens GN=VIT PE=2 SV=1			AIPGENE1637	Protein naked cuticle homolog 2-like OS=Danio rerio GN=nkd2l PE=2 SV=1
AIPGENE3128	Toxin AvTX-60A OS=Actineria villosa GN=Av60A PE=1 SV=1			AIPGENE6835	Uncharacterized protein (Fragment) OS=Astyanax mexicanus PE=4 SV=1			AIPGENE1639	Leukotriene-B(4) omega-hydroxylase 1 OS=Homo sapiens GN=CYP4F2 PE=1 SV=1
AIPGENE3134	von Willebrand factor A domain-containing protein 5A OS=Mus musculus GN=Vwa5a PE=1 SV=2			AIPGENE6857	Zinc finger protein 771 OS=Homo sapiens GN=ZNF771 PE=1 SV=1			AIPGENE1682	Tctex1 domain-containing protein 1 OS=Danio rerio GN=tctex1d1 PE=2 SV=1
AIPGENE3180	Golgi-associated plant pathogenesis-related protein 1 OS=Homo sapiens GN=GLIPR2 PE=1 SV=3			AIPGENE6924				AIPGENE1716	b(0,+)-type amino acid transporter 1 OS=Mus musculus GN=Slc7a9 PE=1 SV=1
AIPGENE3235	Homeobox protein Nkx-6.1 OS=Mus musculus GN=Nkx6-1 PE=1 SV=1			AIPGENE6958				AIPGENE1732	Predicted protein OS=Nematostella vectensis GN=v1g241340 PE=4 SV=1
AIPGENE3250	Tetratricopeptide repeat protein 28 OS=Homo sapiens GN=TTC28 PE=1 SV=4			AIPGENE6984	Protein NLRC5 OS=Ictalurus punctatus GN=nlrc5 PE=2 SV=1			AIPGENE1796	Fibroblast growth factor receptor OS=Ciona intestinalis GN=FGFR PE=2 SV=1
AIPGENE3437	A disintegrin and metalloproteinase with thrombospondin motifs 6 OS=Homo sapiens GN=ADAMTS6 PE=2 SV=2			AIPGENE6987	Protein NLRC5 OS=Ictalurus punctatus GN=nlrc5 PE=2 SV=1			AIPGENE1872	Agrin OS=Gallus gallus GN=AGRN PE=1 SV=3
AIPGENE3467	Tumor protein p53-inducible nuclear protein 2 OS=Homo sapiens GN=TP53INP2 PE=1 SV=2			AIPGENE7059	Epidermal growth factor-like protein 6 OS=Homo sapiens GN=EGFL6 PE=2 SV=1			AIPGENE1875	Eukaryotic translation initiation factor 3 subunit A OS=Nematostella vectensis GN=v1g190699 PE=3 SV=2
AIPGENE3495	Purine nucleoside phosphorylase OS=Homo sapiens GN=PNP PE=1 SV=2			AIPGENE7223	Transmembrane protease serine 6 OS=Mus musculus GN=Tmprss6 PE=1 SV=4			AIPGENE1882	ER membrane protein complex subunit 3 OS=Danio rerio GN=emc3 PE=2 SV=1
AIPGENE3509	Peptide methionine sulfoxide reductase OS=Drosophila melanogaster GN=Eip71CD PE=2 SV=2			AIPGENE7821				AIPGENE1887
AIPGENE3511	C-Maf-inducing protein OS=Mus musculus GN=Cmip PE=2 SV=3			AIPGENE7905	Toxin CrTX-A OS=Carybdea rastonii PE=1 SV=1			AIPGENE1888	Golgi-associated plant pathogenesis-related protein 1 OS=Homo sapiens GN=GLIPR2 PE=1 SV=3
AIPGENE3542	Organic cation/carnitine transporter 4 OS=Arabidopsis thaliana GN=OCT4 PE=2 SV=1			AIPGENE8020	Forkhead box protein N4 OS=Danio rerio GN=foxn4 PE=1 SV=1			AIPGENE1915	Eukaryotic translation initiation factor 3 subunit A OS=Nematostella vectensis GN=v1g190699 PE=3 SV=2
AIPGENE3631	SUMO-specific isopeptidase USPL1 OS=Danio rerio GN=uspl1 PE=1 SV=1			AIPGENE8260	Glutamyl aminopeptidase OS=Homo sapiens GN=ENPEP PE=1 SV=3			AIPGENE1928	Monocarboxylate transporter 10 OS=Mus musculus GN=Slc16a10 PE=1 SV=1
AIPGENE3722	Protein flightless-1 homolog OS=Homo sapiens GN=FLII PE=1 SV=2			AIPGENE8273	Collagen-like protein 7 OS=Acanthamoeba polyphaga mimivirus GN=MIMI_L669 PE=4 SV=1			AIPGENE1937	Predicted protein OS=Nematostella vectensis GN=v1g206692 PE=4 SV=1
AIPGENE3732	Hematopoietic lineage cell-specific protein OS=Homo sapiens GN=HCLS1 PE=1 SV=3			AIPGENE8310				AIPGENE1989
AIPGENE3766				AIPGENE8322	4-aminobutyrate aminotransferase, mitochondrial OS=Sus scrofa GN=ABAT PE=1 SV=2			AIPGENE1991
AIPGENE3773				AIPGENE8447	Transposon Tf2-11 polyprotein OS=Schizosaccharomyces pombe (strain 972 / ATCC 24843) GN=Tf2-11 PE=3 SV=1			AIPGENE1992
AIPGENE3779	Putative uncharacterized protein OS=Trichomonas vaginalis GN=TVAG_110500 PE=4 SV=1			AIPGENE8458	Translation initiation factor IF-2 OS=Myotis davidii GN=MDA_GLEAN10011451 PE=4 SV=1			AIPGENE1993	Interstitial collagenase OS=Bos taurus GN=MMP1 PE=1 SV=1
AIPGENE3796				AIPGENE8500	Gamma-glutamyl hydrolase OS=Homo sapiens GN=GGH PE=1 SV=2			AIPGENE1994
AIPGENE3811				AIPGENE8501	Pendrin OS=Rattus norvegicus GN=Slc26a4 PE=2 SV=1			AIPGENE1998	Uncharacterized protein OS=Strongylocentrotus purpuratus GN=Sp-PppL_169 PE=4 SV=1
AIPGENE3812	Aminomethyltransferase domain protein OS=Burkholderia pseudomallei MSHR146 GN=BBN_64 PE=4 SV=1			AIPGENE8592	Major facilitator superfamily domain-containing protein 12 OS=Homo sapiens GN=MFSD12 PE=1 SV=2			AIPGENE2084	von Willebrand factor A domain-containing protein 5A OS=Mus musculus GN=Vwa5a PE=1 SV=2
AIPGENE3818	predicted protein [Nematostella vectensis] >gi|156219859|gb|EDO40735.1| predicted protein [Nematostella vectensis]			AIPGENE8679	Putative uncharacterized transposon-derived protein F54H12.3 OS=Caenorhabditis elegans GN=F54H12.3 PE=5 SV=1			AIPGENE2150	Sphingosine-1-phosphate phosphatase 2 OS=Homo sapiens GN=SGPP2 PE=2 SV=1
AIPGENE3822				AIPGENE8715	Toxin CfTX-2 OS=Chironex fleckeri PE=1 SV=1			AIPGENE2152	Potassium voltage-gated channel subfamily H member 5 OS=Rattus norvegicus GN=Kcnh5 PE=2 SV=1
AIPGENE3899	CD63 antigen OS=Rattus norvegicus GN=Cd63 PE=1 SV=2			AIPGENE8731	Protein NLRC5 OS=Ictalurus punctatus GN=nlrc5 PE=2 SV=1			AIPGENE2155	Heterogeneous nuclear ribonucleoprotein L OS=Mus musculus GN=Hnrnpl PE=1 SV=2
AIPGENE3994	Putative histone-lysine N-methyltransferase PRDM6 OS=Homo sapiens GN=PRDM6 PE=2 SV=2			AIPGENE8874				AIPGENE2211	Transmembrane protein 98 OS=Xenopus laevis GN=tmem98 PE=2 SV=1
AIPGENE4004	Amiloride-sensitive sodium channel subunit gamma OS=Xenopus laevis GN=scnn1g-a PE=2 SV=1			AIPGENE9034	Serine/arginine-rich splicing factor 4 OS=Mus musculus GN=Srsf4 PE=2 SV=1			AIPGENE2213	Leucine-rich repeat serine/threonine-protein kinase 2 OS=Homo sapiens GN=LRRK2 PE=1 SV=2
AIPGENE4020	Solute carrier organic anion transporter family member 4C1 OS=Rattus norvegicus GN=Slco4c1 PE=1 SV=1			AIPGENE9345	Serine/arginine repetitive matrix protein 2 OS=Homo sapiens GN=SRRM2 PE=1 SV=2			AIPGENE2226	Uncharacterized transporter HI_1706 OS=Haemophilus influenzae (strain ATCC 51907 / DSM 11121 / KW20 / Rd) GN=HI_1706 PE=3 SV=1
AIPGENE4038	Organic cation transporter protein OS=Drosophila melanogaster GN=Orct PE=1 SV=1			AIPGENE9485	Sodium channel protein OS=Electrophorus electricus PE=2 SV=1			AIPGENE2227	Predicted protein OS=Nematostella vectensis GN=v1g198154 PE=4 SV=1
AIPGENE4075	Proprotein convertase subtilisin/kexin type 5 OS=Homo sapiens GN=PCSK5 PE=1 SV=4			AIPGENE9904	TATA-binding protein-associated factor 2N OS=Homo sapiens GN=TAF15 PE=1 SV=1			AIPGENE2319	Neuropeptide FF receptor 2 OS=Rattus norvegicus GN=Npffr2 PE=2 SV=1
AIPGENE4137				AIPGENE10021	Sodium-coupled monocarboxylate transporter 1 OS=Mus musculus GN=Slc5a8 PE=1 SV=1			AIPGENE2354	RNA-binding protein Musashi homolog 2 OS=Homo sapiens GN=MSI2 PE=1 SV=1
AIPGENE4189				AIPGENE10081	Uncharacterized protein OS=Strongylocentrotus purpuratus GN=Sp-Hypp_116 PE=4 SV=1			AIPGENE2357	RNA-binding protein Musashi homolog 2 OS=Mus musculus GN=Msi2 PE=1 SV=1
AIPGENE4192	PREDICTED: uncharacterized protein LOC100176654 [Ciona intestinalis]			AIPGENE10375	Tetratricopeptide repeat protein 28 OS=Homo sapiens GN=TTC28 PE=1 SV=4			AIPGENE2358	Deleted in malignant brain tumors 1 protein OS=Oryctolagus cuniculus GN=Dmbt1 PE=1 SV=2
AIPGENE4204	CG43778, isoform A OS=Drosophila melanogaster GN=CG16970 PE=4 SV=1			AIPGENE10398	Nephrocystin-3 OS=Homo sapiens GN=NPHP3 PE=1 SV=1			AIPGENE2399	CUB and sushi domain-containing protein 3 OS=Mus musculus GN=Csmd3 PE=2 SV=3
AIPGENE4228	Hemicentin-1 OS=Homo sapiens GN=HMCN1 PE=1 SV=2			AIPGENE10496	GTP cyclohydrolase 1 OS=Caenorhabditis elegans GN=cat-4 PE=1 SV=1			AIPGENE2483	Acid trehalase-like protein 1 OS=Danio rerio GN=athl1 PE=2 SV=1
AIPGENE4240	predicted protein [Nematostella vectensis] >gi|156224927|gb|EDO45749.1| predicted protein [Nematostella vectensis]			AIPGENE10555				AIPGENE2484	Transmembrane protease serine 2 OS=Mus musculus GN=Tmprss2 PE=2 SV=3
AIPGENE4321	Zinc metalloproteinase nas-13 OS=Caenorhabditis elegans GN=nas-13 PE=2 SV=5			AIPGENE10961	Dimethylglycine dehydrogenase, mitochondrial OS=Rattus norvegicus GN=Dmgdh PE=1 SV=1			AIPGENE2489	Matrilin-2 OS=Homo sapiens GN=MATN2 PE=1 SV=4
AIPGENE4465	Fibroblast growth factor receptor 1 OS=Rattus norvegicus GN=Fgfr1 PE=1 SV=1			AIPGENE10977	Betaine--homocysteine S-methyltransferase 1 OS=Xenopus laevis GN=bhmt PE=2 SV=1			AIPGENE2531	SAM pointed domain-containing Ets transcription factor OS=Mus musculus GN=Spdef PE=2 SV=1
AIPGENE4474	Fibroblast growth factor receptor OS=Strongylocentrotus purpuratus GN=FGFR PE=2 SV=1			AIPGENE10986	Dimethylglycine dehydrogenase, mitochondrial OS=Homo sapiens GN=DMGDH PE=1 SV=2			AIPGENE2562	Blastula protease 10 OS=Paracentrotus lividus GN=BP10 PE=2 SV=1
AIPGENE4475				AIPGENE11276	Uncharacterized protein OS=Strongylocentrotus purpuratus GN=Sp-Endrvt18 PE=4 SV=1			AIPGENE2631	Cathepsin L OS=Schistosoma mansoni GN=CL1 PE=2 SV=1
AIPGENE4537	Protein notum homolog OS=Homo sapiens GN=NOTUM PE=2 SV=2			AIPGENE11316	Predicted protein OS=Nematostella vectensis GN=v1g243071 PE=4 SV=1			AIPGENE2633	Midasin OS=Schizosaccharomyces pombe (strain 972 / ATCC 24843) GN=mdn1 PE=1 SV=1
AIPGENE4554	Mucin-2 (Fragment) OS=Rattus norvegicus GN=Muc2 PE=1 SV=1			AIPGENE11428	Cystathionine gamma-synthase OS=Helicobacter pylori (strain ATCC 700392 / 26695) GN=metB PE=1 SV=1			AIPGENE2706	Solute carrier family 2, facilitated glucose transporter member 8 OS=Homo sapiens GN=SLC2A8 PE=1 SV=3
AIPGENE4606	Tyrosine-protein kinase receptor Tie-2 OS=Danio rerio GN=tie2 PE=2 SV=1			AIPGENE11429	tRNA-splicing endonuclease subunit Sen54 OS=Mus musculus GN=Tsen54 PE=2 SV=2			AIPGENE2779	Venom prothrombin activator pseutarin-C non-catalytic subunit OS=Pseudonaja textilis PE=1 SV=1
AIPGENE4615	Fibroblast growth factor receptor OS=Hydra vulgaris GN=FGFR PE=2 SV=1			AIPGENE11605	Acetyl-CoA carboxylase OS=Gallus gallus GN=ACAC PE=1 SV=1			AIPGENE2788	hypothetical protein DAPPUDRAFT_225707 [Daphnia pulex]
AIPGENE4789	Alkyldihydroxyacetonephosphate synthase, peroxisomal OS=Rattus norvegicus GN=Agps PE=2 SV=1			AIPGENE11883	Sphingolipid delta(4)-desaturase DES1 OS=Bos taurus GN=DEGS1 PE=2 SV=1			AIPGENE2829
AIPGENE4831	Hairy and enhancer of split-related protein HELT OS=Mus musculus GN=Helt PE=1 SV=1			AIPGENE11891	predicted protein [Nematostella vectensis] >gi|156212533|gb|EDO33589.1| predicted protein [Nematostella vectensis]			AIPGENE2854	Tubulin alpha-3 chain OS=Bos taurus GN=TUBA3 PE=2 SV=1
AIPGENE5025	PREDICTED: uncharacterized protein LOC101236358 [Hydra vulgaris]			AIPGENE11925	Putative tyrosinase-like protein tyr-3 OS=Caenorhabditis elegans GN=tyr-3 PE=3 SV=5			AIPGENE2858	Probable ATP-dependent RNA helicase DDX5 OS=Mus musculus GN=Ddx5 PE=1 SV=2
AIPGENE5034				AIPGENE11969	Putative uncharacterized protein OS=Tribolium castaneum GN=TcasGA2_TC014830 PE=4 SV=1			AIPGENE2876	Alpha-N-acetyl-neuraminyl-2,3-beta-galactosyl-1,3-N-acetyl-galactosaminide alpha-2,6-sialyltransferase OS=Mus musculus GN=St6galnac4 PE=1 SV=1
AIPGENE5120	predicted protein [Nematostella vectensis] >gi|156224716|gb|EDO45539.1| predicted protein [Nematostella vectensis]			AIPGENE12181	Probable proline dehydrogenase 2 OS=Xenopus laevis GN=prodh2 PE=2 SV=1			AIPGENE2895	MAM domain-containing glycosylphosphatidylinositol anchor protein 1 OS=Homo sapiens GN=MDGA1 PE=1 SV=1
AIPGENE5187	Hemicentin-1 OS=Homo sapiens GN=HMCN1 PE=1 SV=2			AIPGENE12296	Uncharacterized protein OS=Strongylocentrotus purpuratus PE=4 SV=1			AIPGENE2902	Peroxidasin OS=Xenopus tropicalis GN=pxdn PE=2 SV=1
AIPGENE5223	Hemicentin-1 OS=Homo sapiens GN=HMCN1 PE=1 SV=2			AIPGENE12406	Uncharacterized protein OS=Amphimedon queenslandica PE=4 SV=1			AIPGENE3029	Serum response factor OS=Xenopus laevis GN=srf PE=2 SV=1
AIPGENE5278	Tetratricopeptide repeat protein 28 OS=Mus musculus GN=Ttc28 PE=2 SV=3			AIPGENE12409	PREDICTED: uncharacterized protein LOC756464 isoform 1 [Strongylocentrotus purpuratus] >gi|390347905|ref|XP_003726892.1| PREDICTED: uncharacterized protein LOC756464 isoform 2 [Strongylocentrotus purpuratus]			AIPGENE3043	L-asparaginase OS=Dirofilaria immitis PE=1 SV=1
AIPGENE5284	Predicted protein OS=Nematostella vectensis GN=v1g246405 PE=4 SV=1			AIPGENE12419	Uncharacterized protein OS=Branchiostoma floridae GN=BRAFLDRAFT_118449 PE=4 SV=1			AIPGENE3062	RNA-binding protein Nova-2 OS=Homo sapiens GN=NOVA2 PE=1 SV=1
AIPGENE5532	Niemann-Pick C1 protein OS=Homo sapiens GN=NPC1 PE=1 SV=2			AIPGENE12434	PREDICTED: uncharacterized protein LOC593009 [Strongylocentrotus purpuratus]			AIPGENE3109	Predicted protein (Fragment) OS=Nematostella vectensis GN=v1g120378 PE=4 SV=1
AIPGENE5596	Organic cation transporter protein OS=Drosophila melanogaster GN=Orct PE=1 SV=1			AIPGENE12477	Sarcosine dehydrogenase, mitochondrial OS=Rattus norvegicus GN=Sardh PE=1 SV=2			AIPGENE3111
AIPGENE5654	von Willebrand factor A domain-containing protein 7 OS=Mus musculus GN=Vwa7 PE=2 SV=1			AIPGENE12557	predicted protein [Nematostella vectensis] >gi|156224029|gb|EDO44858.1| predicted protein [Nematostella vectensis]			AIPGENE3126	Probable RNA-binding protein EIF1AD OS=Xenopus tropicalis GN=eif1ad PE=2 SV=1
AIPGENE5657	Glutathione peroxidase OS=Schistosoma mansoni GN=GPX1 PE=1 SV=2			AIPGENE12585	Predicted protein OS=Nematostella vectensis GN=v1g238374 PE=4 SV=1			AIPGENE3135	PREDICTED: titin-like, partial [Aplysia californica]
AIPGENE5702				AIPGENE12737	predicted protein [Nematostella vectensis] >gi|156218461|gb|EDO39358.1| predicted protein [Nematostella vectensis]			AIPGENE3150	Neuroglobin OS=Dissostichus mawsoni PE=2 SV=1
AIPGENE5730	ATP-binding cassette sub-family A member 5 OS=Homo sapiens GN=ABCA5 PE=2 SV=2			AIPGENE12845	Endothelin-converting enzyme 1 OS=Rattus norvegicus GN=Ece1 PE=1 SV=2			AIPGENE3170	Pleckstrin homology domain-containing family B member 2 OS=Gallus gallus GN=PLEKHB2 PE=2 SV=1
AIPGENE5838	Acetylcholine receptor subunit alpha-like 2 OS=Drosophila melanogaster GN=nAChRalpha2 PE=2 SV=1			AIPGENE12883	BarH-like 1 homeobox protein OS=Homo sapiens GN=BARHL1 PE=2 SV=1			AIPGENE3217	Calpain-A OS=Drosophila melanogaster GN=CalpA PE=1 SV=2
AIPGENE5873	SCO-spondin OS=Homo sapiens GN=SSPO PE=2 SV=1			AIPGENE13175				AIPGENE3242	Transmembrane protein 53-B OS=Xenopus laevis GN=tmem53-b PE=2 SV=1
AIPGENE5891	Neuroligin-4, X-linked OS=Homo sapiens GN=NLGN4X PE=1 SV=1			AIPGENE13178	Contactin-associated protein like 5-1 OS=Mus musculus GN=Cntnap5a PE=2 SV=1			AIPGENE3285	Protein NLRC5 OS=Ictalurus punctatus GN=nlrc5 PE=2 SV=1
AIPGENE5928	Neuropeptide Y receptor type 1 OS=Cavia porcellus GN=NPY1R PE=3 SV=1			AIPGENE13459	Platelet glycoprotein 4 OS=Mesocricetus auratus GN=CD36 PE=2 SV=3			AIPGENE3353	Centrosomal protein of 164 kDa OS=Homo sapiens GN=CEP164 PE=1 SV=3
AIPGENE5963	Endothelin-converting enzyme 1 OS=Mus musculus GN=Ece1 PE=1 SV=1			AIPGENE13559	Creatinase OS=Flavobacterium sp. (strain U-188) PE=1 SV=2			AIPGENE3365	Kinesin-like protein KIF16B OS=Homo sapiens GN=KIF16B PE=1 SV=2
AIPGENE6081				AIPGENE13783	Neuroblastoma-amplified sequence OS=Danio rerio GN=nbas PE=2 SV=1			AIPGENE3398	Predicted protein OS=Nematostella vectensis GN=v1g232929 PE=4 SV=1
AIPGENE6122	Coiled-coil domain-containing protein CG32809 OS=Drosophila melanogaster GN=CG32809 PE=2 SV=1			AIPGENE13828	Long chain acyl-CoA synthetase 8 OS=Arabidopsis thaliana GN=LACS8 PE=1 SV=1			AIPGENE3400
AIPGENE6170	Solute carrier family 2, facilitated glucose transporter member 8 OS=Rattus norvegicus GN=Slc2a8 PE=1 SV=1			AIPGENE13930	Collagen alpha-2(VI) chain OS=Mus musculus GN=Col6a2 PE=2 SV=3			AIPGENE3404	Gamma-aminobutyric acid receptor subunit beta OS=Lymnaea stagnalis PE=2 SV=1
AIPGENE6177				AIPGENE14019	TWiK family of potassium channels protein 7 OS=Caenorhabditis elegans GN=twk-7 PE=3 SV=3			AIPGENE3409	Kynurenine formamidase OS=Bacillus cereus subsp. cytotoxis (strain NVH 391-98) GN=kynB PE=3 SV=1
AIPGENE6197	Sodium-dependent phosphate transport protein 2B OS=Mus musculus GN=Slc34a2 PE=2 SV=1			AIPGENE14068	Transcription factor AP-1 OS=Coturnix coturnix japonica GN=JUN PE=2 SV=1			AIPGENE3423	Dedicator of cytokinesis protein 9 OS=Mus musculus GN=Dock9 PE=2 SV=2
AIPGENE6481	Three prime repair exonuclease 2 OS=Mus musculus GN=Trex2 PE=2 SV=1			AIPGENE14432	Prostaglandin F synthase OS=Trypanosoma cruzi (strain CL Brener) GN=Tc00.1047053511287.49 PE=1 SV=2			AIPGENE3446	predicted protein [Nematostella vectensis] >gi|156219635|gb|EDO40514.1| predicted protein [Nematostella vectensis]
AIPGENE6560	Capsule biosynthesis protein CapA OS=Bacillus anthracis GN=capA PE=2 SV=2			AIPGENE14493				AIPGENE3467	Tumor protein p53-inducible nuclear protein 2 OS=Homo sapiens GN=TP53INP2 PE=1 SV=2
AIPGENE6698	Chymotrypsinogen B2 OS=Homo sapiens GN=CTRB2 PE=2 SV=2			AIPGENE14622	Interferon-inducible GTPase 5 OS=Homo sapiens GN=IRGC PE=2 SV=1			AIPGENE3482	Polycystic kidney disease protein 1-like 3 OS=Mus musculus GN=Pkd1l3 PE=1 SV=2
AIPGENE6809	Vitrin OS=Homo sapiens GN=VIT PE=2 SV=1			AIPGENE14711	Major facilitator superfamily domain-containing protein 6 OS=Mus musculus GN=Mfsd6 PE=1 SV=1			AIPGENE3511	C-Maf-inducing protein OS=Mus musculus GN=Cmip PE=2 SV=3
AIPGENE6866	E3 ubiquitin-protein ligase DZIP3 OS=Homo sapiens GN=DZIP3 PE=1 SV=2			AIPGENE15008	b(0,+)-type amino acid transporter 1 OS=Mus musculus GN=Slc7a9 PE=1 SV=1			AIPGENE3542	Organic cation/carnitine transporter 4 OS=Arabidopsis thaliana GN=OCT4 PE=2 SV=1
AIPGENE6873	Caspase-3 OS=Oryctolagus cuniculus GN=CASP3 PE=2 SV=1			AIPGENE15014	Type I iodothyronine deiodinase OS=Oreochromis niloticus GN=dio1 PE=2 SV=3			AIPGENE3554	Transcription factor Sox-21-B OS=Danio rerio GN=sox21b PE=2 SV=1
AIPGENE6908	Putative uncharacterized protein OS=Daphnia pulex GN=DAPPUDRAFT_313453 PE=4 SV=1			AIPGENE15022	High-affinity choline transport protein OS=Escherichia coli (strain K12) GN=betT PE=2 SV=1			AIPGENE3555	Saccharopine dehydrogenase-like oxidoreductase OS=Homo sapiens GN=SCCPDH PE=1 SV=1
AIPGENE6929				AIPGENE15037	Phosphoribosylglycinamide formyltransferase 2 OS=Sulfolobus tokodaii (strain DSM 16993 / JCM 10545 / NBRC 100140 / 7) GN=purT PE=3 SV=2			AIPGENE3577	predicted protein [Nematostella vectensis] >gi|156220690|gb|EDO41554.1| predicted protein [Nematostella vectensis]
AIPGENE6943	AGAP004760-PA (Fragment) OS=Anopheles gambiae GN=AGAP004760 PE=4 SV=4			AIPGENE15090	Collagen alpha-4(VI) chain OS=Mus musculus GN=Col6a4 PE=1 SV=2			AIPGENE3618	Tau-tubulin kinase 1 OS=Homo sapiens GN=TTBK1 PE=1 SV=2
AIPGENE6984	Protein NLRC5 OS=Ictalurus punctatus GN=nlrc5 PE=2 SV=1			AIPGENE15114				AIPGENE3680	High-affinity choline transport protein OS=Escherichia coli (strain K12) GN=betT PE=2 SV=1
AIPGENE6998	E3 ubiquitin-protein ligase DZIP3 OS=Mus musculus GN=Dzip3 PE=2 SV=2			AIPGENE15471	Cryptochrome-1 OS=Macaca fascicularis GN=CRY1 PE=2 SV=1			AIPGENE3692	Caspase recruitment domain-containing protein 9 OS=Mus musculus GN=Card9 PE=1 SV=1
AIPGENE7023	Titin OS=Mus musculus GN=Ttn PE=1 SV=1			AIPGENE15521	Fatty acid hydroxylase domain-containing protein 2 OS=Homo sapiens GN=FAXDC2 PE=2 SV=1			AIPGENE3722	Protein flightless-1 homolog OS=Homo sapiens GN=FLII PE=1 SV=2
AIPGENE7043	Deleted in malignant brain tumors 1 protein OS=Rattus norvegicus GN=Dmbt1 PE=1 SV=1			AIPGENE15545				AIPGENE3728	Tetratricopeptide repeat protein 28 OS=Homo sapiens GN=TTC28 PE=1 SV=4
AIPGENE7135	Hemicentin-1 OS=Homo sapiens GN=HMCN1 PE=1 SV=2			AIPGENE15734	Collagen alpha-1(XII) chain OS=Gallus gallus GN=COL12A1 PE=1 SV=3			AIPGENE3751	Trace amine-associated receptor 7b OS=Mus musculus GN=Taar7b PE=2 SV=1
AIPGENE7163	Coagulation factor XI OS=Homo sapiens GN=F11 PE=1 SV=1			AIPGENE15741	Carboxypeptidase D (Fragment) OS=Lophonetta specularioides GN=CPD PE=1 SV=1			AIPGENE3788	Adenosine kinase 2 OS=Arabidopsis thaliana GN=ADK2 PE=1 SV=1
AIPGENE7183	Transmembrane protease serine 9 OS=Homo sapiens GN=TMPRSS9 PE=1 SV=2			AIPGENE15753				AIPGENE3794
AIPGENE7188	Transmembrane protease serine 3 OS=Mus musculus GN=Tmprss3 PE=1 SV=2			AIPGENE15954	predicted protein [Nematostella vectensis] >gi|156220465|gb|EDO41333.1| predicted protein [Nematostella vectensis]			AIPGENE3811
AIPGENE7251	Transmembrane protease serine 6 OS=Homo sapiens GN=TMPRSS6 PE=1 SV=3			AIPGENE16017	Hemicentin-2 OS=Mus musculus GN=Hmcn2 PE=2 SV=1			AIPGENE3826
AIPGENE7256	hypothetical protein DAPPUDRAFT_304421 [Daphnia pulex]			AIPGENE16046	Uncharacterized protein K02A2.6 OS=Caenorhabditis elegans GN=K02A2.6 PE=4 SV=1			AIPGENE3884	Methyltransferase-like protein (Fragment) OS=Latrodectus hesperus PE=2 SV=1
AIPGENE7307	Rho GTPase-activating protein 28 OS=Homo sapiens GN=ARHGAP28 PE=1 SV=3			AIPGENE16195	predicted protein [Nematostella vectensis] >gi|156225704|gb|EDO46519.1| predicted protein [Nematostella vectensis]			AIPGENE3906	Sodium- and chloride-dependent GABA transporter 3 OS=Homo sapiens GN=SLC6A11 PE=2 SV=1
AIPGENE7347	Fibroblast growth factor receptor 4 OS=Coturnix coturnix GN=FGFR4 PE=2 SV=1			AIPGENE16386	Nose resistant to fluoxetine protein 6 OS=Caenorhabditis elegans GN=nrf-6 PE=1 SV=3			AIPGENE3934	C-myc promoter-binding protein OS=Homo sapiens GN=DENND4A PE=1 SV=2
AIPGENE7355	Rho GTPase-activating protein 18 OS=Homo sapiens GN=ARHGAP18 PE=1 SV=3			AIPGENE16832	Myosin light chain kinase, smooth muscle OS=Bos taurus GN=MYLK PE=1 SV=1			AIPGENE3939	Down syndrome cell adhesion molecule OS=Homo sapiens GN=DSCAM PE=1 SV=2
AIPGENE7440	Acidic mammalian chitinase OS=Mus musculus GN=Chia PE=1 SV=2			AIPGENE16892	Sialin OS=Ovis aries GN=SLC17A5 PE=2 SV=1			AIPGENE3943	Low-density lipoprotein receptor-related protein 1 OS=Gallus gallus GN=LRP1 PE=2 SV=1
AIPGENE7563	Pumilio homolog 1 OS=Gallus gallus GN=PUM1 PE=2 SV=1			AIPGENE17027	ATP-binding cassette sub-family A member 3 OS=Homo sapiens GN=ABCA3 PE=1 SV=2			AIPGENE4017	Frizzled-7-B OS=Xenopus laevis GN=fzd7-b PE=1 SV=1
AIPGENE7613				AIPGENE17067	hypothetical protein LOTGIDRAFT_153519 [Lottia gigantea]			AIPGENE4036	predicted protein [Nematostella vectensis] >gi|156213292|gb|EDO34317.1| predicted protein [Nematostella vectensis]
AIPGENE7632	Transcriptional regulator Myc-2 OS=Cyprinus carpio GN=mycb PE=3 SV=1			AIPGENE17202	hypothetical protein [Trichomonas vaginalis G3] >gi|121893302|gb|EAX98561.1| conserved hypothetical protein [Trichomonas vaginalis G3]			AIPGENE4048	Long-chain-fatty-acid--CoA ligase ACSBG2 OS=Xenopus laevis GN=acsbg2 PE=2 SV=1
AIPGENE7736	Putative uncharacterized protein OS=Branchiostoma floridae GN=BRAFLDRAFT_127392 PE=4 SV=1			AIPGENE17236	Protein NLRC5 OS=Ictalurus punctatus GN=nlrc5 PE=2 SV=1			AIPGENE4058	Predicted protein (Fragment) OS=Nematostella vectensis GN=v1g104208 PE=3 SV=1
AIPGENE7802	hypothetical protein NEMVEDRAFT_v1g225333 [Nematostella vectensis] >gi|156198232|gb|EDO26161.1| predicted protein [Nematostella vectensis]			AIPGENE17242	Protein NLRC5 OS=Ictalurus punctatus GN=nlrc5 PE=2 SV=1			AIPGENE4060	Extracellular calcium-sensing receptor OS=Mus musculus GN=Casr PE=2 SV=2
AIPGENE7897	Hemicentin-1 OS=Homo sapiens GN=HMCN1 PE=1 SV=2			AIPGENE17330	Serine/threonine-protein kinase LMTK1 OS=Mus musculus GN=Aatk PE=1 SV=1			AIPGENE4079	Anoctamin-8 OS=Mus musculus GN=Ano8 PE=2 SV=3
AIPGENE7906	Toxin CrTX-A OS=Carybdea rastonii PE=1 SV=1			AIPGENE17398	L-threonine dehydratase catabolic TdcB OS=Staphylococcus aureus (strain N315) GN=tdcB PE=1 SV=1			AIPGENE4081	Paired box protein Pax-3 OS=Xenopus tropicalis GN=pax3 PE=2 SV=2
AIPGENE8036	Collagen alpha-3(VI) chain OS=Gallus gallus GN=COL6A3 PE=2 SV=2			AIPGENE17554	Epididymal sperm-binding protein 1 OS=Sus scrofa GN=ELSPBP1 PE=1 SV=1			AIPGENE4091	Frizzled-5 OS=Homo sapiens GN=FZD5 PE=1 SV=2
AIPGENE8121	Ras-related and estrogen-regulated growth inhibitor OS=Homo sapiens GN=RERG PE=1 SV=1			AIPGENE17635	Protein NLRC5 OS=Ictalurus punctatus GN=nlrc5 PE=2 SV=1			AIPGENE4137
AIPGENE8228	Fatty acid synthase OS=Rattus norvegicus GN=Fasn PE=1 SV=3			AIPGENE17683	Nuclear receptor coactivator 4 OS=Homo sapiens GN=NCOA4 PE=1 SV=1			AIPGENE4228	Hemicentin-1 OS=Homo sapiens GN=HMCN1 PE=1 SV=2
AIPGENE8235	Anionic trypsin OS=Canis familiaris PE=2 SV=1			AIPGENE17789	Probable fatty acid methyltransferase OS=Pseudomonas putida PE=3 SV=1			AIPGENE4330	Glutathionyl-hydroquinone reductase YqjG OS=Escherichia coli (strain K12) GN=yqjG PE=1 SV=1
AIPGENE8252	Actin, cytoplasmic OS=Biomphalaria alexandrina PE=3 SV=1			AIPGENE17949	Zinc transporter 1 OS=Homo sapiens GN=SLC30A1 PE=1 SV=3			AIPGENE4385	N(4)-(Beta-N-acetylglucosaminyl)-L-asparaginase (Fragment) OS=Spodoptera frugiperda PE=1 SV=1
AIPGENE8273	Collagen-like protein 7 OS=Acanthamoeba polyphaga mimivirus GN=MIMI_L669 PE=4 SV=1			AIPGENE18055	Nematocyst outer wall antigen OS=Clytia hemisphaerica PE=2 SV=1			AIPGENE4456	predicted protein [Nematostella vectensis] >gi|156217157|gb|EDO38079.1| predicted protein [Nematostella vectensis]
AIPGENE8310				AIPGENE18105	Ammonium transporter Rh type B OS=Danio rerio GN=rhbg PE=2 SV=1			AIPGENE4474	Fibroblast growth factor receptor OS=Strongylocentrotus purpuratus GN=FGFR PE=2 SV=1
AIPGENE8360	Complement C1q and tumor necrosis factor-related protein 9B OS=Homo sapiens GN=C1QTNF9B PE=1 SV=1			AIPGENE18108	Ammonium transporter Rh type C OS=Gasterosteus aculeatus GN=rhcg PE=2 SV=1			AIPGENE4479	Serine/arginine repetitive matrix protein 1 OS=Gallus gallus GN=SRRM1 PE=2 SV=1
AIPGENE8388	Protein alan shepard OS=Drosophila willistoni GN=shep PE=3 SV=2			AIPGENE18237	Protein NLRC5 OS=Ictalurus punctatus GN=nlrc5 PE=2 SV=1			AIPGENE4537	Protein notum homolog OS=Homo sapiens GN=NOTUM PE=2 SV=2
AIPGENE8392	Protein transport protein Sec61 subunit beta OS=Pongo abelii GN=SEC61B PE=3 SV=3			AIPGENE18468	Neuroligin-4, X-linked OS=Homo sapiens GN=NLGN4X PE=1 SV=1			AIPGENE4540	Latrophilin-1 OS=Rattus norvegicus GN=Lphn1 PE=1 SV=1
AIPGENE8398	Vitrin OS=Mus musculus GN=Vit PE=1 SV=2			AIPGENE18473	Acetylcholinesterase OS=Bungarus fasciatus GN=ACHE PE=1 SV=2			AIPGENE4554	Mucin-2 (Fragment) OS=Rattus norvegicus GN=Muc2 PE=1 SV=1
AIPGENE8411	Universal stress protein Slr1101 OS=Synechocystis sp. (strain PCC 6803 / Kazusa) GN=slr1101 PE=3 SV=1			AIPGENE18835	Glycine N-methyltransferase OS=Rattus norvegicus GN=Gnmt PE=1 SV=2			AIPGENE4572	TM2 domain-containing protein CG11103 OS=Drosophila melanogaster GN=CG11103 PE=2 SV=3
AIPGENE8458	Translation initiation factor IF-2 OS=Myotis davidii GN=MDA_GLEAN10011451 PE=4 SV=1			AIPGENE18864	Cleft lip and palate transmembrane protein 1 homolog OS=Danio rerio GN=clptm1 PE=2 SV=1			AIPGENE4607	Titin OS=Homo sapiens GN=TTN PE=1 SV=4
AIPGENE8488	Cubilin OS=Canis familiaris GN=CUBN PE=1 SV=1			AIPGENE18891	Disintegrin and metalloproteinase domain-containing protein 26A OS=Mus musculus GN=Adam26a PE=2 SV=2			AIPGENE4611
AIPGENE8491	Major facilitator superfamily domain-containing protein 12 OS=Homo sapiens GN=MFSD12 PE=1 SV=2			AIPGENE18965	Zinc metalloproteinase nas-15 OS=Caenorhabditis elegans GN=nas-15 PE=2 SV=2			AIPGENE4712	Protein AIG1 OS=Arabidopsis thaliana GN=AIG1 PE=2 SV=1
AIPGENE8501	Pendrin OS=Rattus norvegicus GN=Slc26a4 PE=2 SV=1			AIPGENE18992	Polyamine-modulated factor 1-binding protein 1 OS=Mus musculus GN=Pmfbp1 PE=2 SV=1			AIPGENE4727	Major facilitator superfamily domain-containing protein 8 OS=Xenopus laevis GN=mfsd8 PE=2 SV=1
AIPGENE8503	PREDICTED: uncharacterized protein LOC100213558 [Hydra vulgaris]			AIPGENE19049	Adipocyte enhancer-binding protein 1 OS=Mus musculus GN=Aebp1 PE=1 SV=1			AIPGENE4729	Multidrug resistance protein 1 OS=Homo sapiens GN=ABCB1 PE=1 SV=3
AIPGENE8749	Prolyl 4-hydroxylase subunit alpha-1 OS=Caenorhabditis elegans GN=dpy-18 PE=1 SV=2			AIPGENE19135	Uncharacterized protein OS=Capitella teleta GN=CAPTEDRAFT_215676 PE=4 SV=1			AIPGENE4739	Multidrug resistance protein 1 OS=Cricetulus griseus GN=ABCB1 PE=1 SV=2
AIPGENE8831	Mucin-4 OS=Homo sapiens GN=MUC4 PE=1 SV=4			AIPGENE19207	Toxin CrTX-A OS=Carybdea rastonii PE=1 SV=1			AIPGENE4789	Alkyldihydroxyacetonephosphate synthase, peroxisomal OS=Rattus norvegicus GN=Agps PE=2 SV=1
AIPGENE8869	predicted protein [Nematostella vectensis] >gi|156210589|gb|EDO31753.1| predicted protein [Nematostella vectensis]			AIPGENE19423	Sodium- and chloride-dependent GABA transporter 1 OS=Rattus norvegicus GN=Slc6a1 PE=1 SV=1			AIPGENE4815	Hemicentin-1 OS=Homo sapiens GN=HMCN1 PE=1 SV=2
AIPGENE8889	Glutathione peroxidase 6 OS=Rattus norvegicus GN=Gpx6 PE=2 SV=1			AIPGENE19469	Sodium- and chloride-dependent betaine transporter OS=Rattus norvegicus GN=Slc6a12 PE=2 SV=1			AIPGENE4830	Furin-like protease 1, isoform 1-CRR OS=Drosophila melanogaster GN=Fur1 PE=2 SV=2
AIPGENE8956	Versican core protein (Fragments) OS=Rattus norvegicus GN=Vcan PE=2 SV=2			AIPGENE19728	Delta(8)-fatty-acid desaturase OS=Helianthus annuus GN=sld1 PE=1 SV=1			AIPGENE4831	Hairy and enhancer of split-related protein HELT OS=Mus musculus GN=Helt PE=1 SV=1
AIPGENE8960	predicted protein [Nematostella vectensis] >gi|156216630|gb|EDO37563.1| predicted protein [Nematostella vectensis]			AIPGENE19791	Organic cation transporter protein OS=Drosophila melanogaster GN=Orct PE=1 SV=1			AIPGENE4979	Dynein heavy chain 3, axonemal OS=Mus musculus GN=Dnah3 PE=2 SV=2
AIPGENE9034	Serine/arginine-rich splicing factor 4 OS=Mus musculus GN=Srsf4 PE=2 SV=1			AIPGENE19821	Xanthine dehydrogenase/oxidase OS=Bos taurus GN=XDH PE=1 SV=4			AIPGENE5001	Acyl-CoA dehydrogenase family member 10 OS=Mus musculus GN=Acad10 PE=1 SV=1
AIPGENE9036	Collagen alpha-4(VI) chain OS=Mus musculus GN=Col6a4 PE=1 SV=2			AIPGENE20046	Mitochondrial glutamate carrier 2 OS=Mus musculus GN=Slc25a18 PE=2 SV=4			AIPGENE5035	BTB/POZ domain-containing protein 6 OS=Homo sapiens GN=BTBD6 PE=1 SV=3
AIPGENE9074	hypothetical protein [Pectinaria gouldii]			AIPGENE20156	Far upstream element-binding protein 1 OS=Homo sapiens GN=FUBP1 PE=1 SV=3			AIPGENE5054
AIPGENE9077	Synaptic vesicle 2-related protein OS=Xenopus laevis GN=svop PE=2 SV=1			AIPGENE20261	Peptidyl-prolyl cis-trans isomerase FKBP3 OS=Oryctolagus cuniculus GN=FKBP3 PE=2 SV=2			AIPGENE5096	Mucin-4 OS=Homo sapiens GN=MUC4 PE=1 SV=4
AIPGENE9108	Membrane-associated phosphatidylinositol transfer protein 3 OS=Homo sapiens GN=PITPNM3 PE=1 SV=2			AIPGENE20290	Acyl-CoA desaturase OS=Ovis aries GN=SCD PE=2 SV=1			AIPGENE5192	E3 ubiquitin-protein ligase RNF213 OS=Homo sapiens GN=RNF213 PE=1 SV=3
AIPGENE9109	Snaclec 5 OS=Daboia siamensis PE=2 SV=1			AIPGENE20300	15-hydroxyprostaglandin dehydrogenase [NAD(+)] OS=Cavia porcellus GN=HPGD PE=2 SV=1			AIPGENE5196	E3 ubiquitin-protein ligase RNF213 OS=Mus musculus GN=Rnf213 PE=2 SV=1
AIPGENE9114	Protein spinster homolog 1 OS=Xenopus laevis GN=spns1 PE=2 SV=1			AIPGENE20336	Insulin-induced gene 2 protein OS=Mus musculus GN=Insig2 PE=1 SV=1			AIPGENE5198	E3 ubiquitin-protein ligase RNF213 OS=Mus musculus GN=Rnf213 PE=2 SV=1
AIPGENE9142	Actin, cytoplasmic OS=Pisaster ochraceus PE=3 SV=1			AIPGENE20456	Calmodulin OS=Metridium senile PE=1 SV=3			AIPGENE5210
AIPGENE9152	Homeobox protein BarH-like 2 OS=Mus musculus GN=Barx2 PE=2 SV=2			AIPGENE20554	Major facilitator superfamily domain-containing protein 12 OS=Mus musculus GN=Mfsd12 PE=1 SV=1			AIPGENE5212	E3 ubiquitin-protein ligase RNF213 OS=Mus musculus GN=Rnf213 PE=2 SV=1
AIPGENE9243	Rootletin OS=Homo sapiens GN=CROCC PE=1 SV=1			AIPGENE20557	Major facilitator superfamily domain-containing protein 12 OS=Mus musculus GN=Mfsd12 PE=1 SV=1			AIPGENE5267	Predicted protein OS=Nematostella vectensis GN=v1g218910 PE=4 SV=1
AIPGENE9270	hypothetical protein NEMVEDRAFT_v1g248659 [Nematostella vectensis] >gi|156207751|gb|EDO29524.1| predicted protein [Nematostella vectensis]			AIPGENE20849	Polypeptide N-acetylgalactosaminyltransferase 13 OS=Rattus norvegicus GN=Galnt13 PE=2 SV=1			AIPGENE5278	Tetratricopeptide repeat protein 28 OS=Mus musculus GN=Ttc28 PE=2 SV=3
AIPGENE9277	hypothetical protein NEMVEDRAFT_v1g248659 [Nematostella vectensis] >gi|156207751|gb|EDO29524.1| predicted protein [Nematostella vectensis]			AIPGENE21168	predicted protein [Nematostella vectensis] >gi|156217664|gb|EDO38576.1| predicted protein [Nematostella vectensis]			AIPGENE5293	Glutamate carboxypeptidase 2 OS=Sus scrofa GN=FOLH1 PE=1 SV=1
AIPGENE9310	E3 ubiquitin-protein ligase MARCH1 OS=Homo sapiens GN=MARCH1 PE=1 SV=1			AIPGENE21331	Carnitine O-palmitoyltransferase 1, liver isoform OS=Homo sapiens GN=CPT1A PE=1 SV=2			AIPGENE5442	Neuropeptide FF receptor 2 OS=Mus musculus GN=Npffr2 PE=2 SV=2
AIPGENE9314	AGAP004760-PA (Fragment) OS=Anopheles gambiae GN=AGAP004760 PE=4 SV=4			AIPGENE21483	Ras-related GTP-binding protein C OS=Mus musculus GN=Rragc PE=1 SV=1			AIPGENE5446	Gamma-aminobutyric acid receptor subunit beta-3 OS=Homo sapiens GN=GABRB3 PE=1 SV=1
AIPGENE9345	Serine/arginine repetitive matrix protein 2 OS=Homo sapiens GN=SRRM2 PE=1 SV=2			AIPGENE21611	Uncharacterized protein OS=Strongylocentrotus purpuratus GN=Sp-Rt9 PE=4 SV=1			AIPGENE5462	Gamma-aminobutyric acid receptor subunit beta-3 OS=Rattus norvegicus GN=Gabrb3 PE=1 SV=1
AIPGENE9347				AIPGENE21614	Ethanolamine-phosphate phospho-lyase OS=Xenopus laevis GN=etnppl PE=2 SV=1			AIPGENE5467	Collagen alpha-1(XII) chain OS=Homo sapiens GN=COL12A1 PE=1 SV=2
AIPGENE9408	Prostasin OS=Homo sapiens GN=PRSS8 PE=1 SV=1			AIPGENE21680	Phosphatidylinositol phosphatase PTPRQ OS=Rattus norvegicus GN=Ptprq PE=1 SV=1			AIPGENE5529	Collagen triple helix repeat-containing protein 1 OS=Rattus norvegicus GN=Cthrc1 PE=1 SV=1
AIPGENE9500	Neutral and basic amino acid transport protein rBAT OS=Rattus norvegicus GN=Slc3a1 PE=1 SV=1			AIPGENE22079	Monocarboxylate transporter 10 OS=Danio rerio GN=slc16a10 PE=2 SV=1			AIPGENE5532	Niemann-Pick C1 protein OS=Homo sapiens GN=NPC1 PE=1 SV=2
AIPGENE9605	P protein OS=Sus scrofa GN=Oca2 PE=2 SV=3			AIPGENE22220	Arachidonate 5-lipoxygenase OS=Mus musculus GN=Alox5 PE=1 SV=3			AIPGENE5596	Organic cation transporter protein OS=Drosophila melanogaster GN=Orct PE=1 SV=1
AIPGENE9663	Sushi, von Willebrand factor type A, EGF and pentraxin domain-containing protein 1 OS=Rattus norvegicus GN=Svep1 PE=1 SV=1			AIPGENE22311	Predicted protein OS=Nematostella vectensis GN=v1g245953 PE=4 SV=1			AIPGENE5612	Predicted protein OS=Nematostella vectensis GN=v1g202972 PE=4 SV=1
AIPGENE9774	ATP-binding cassette sub-family A member 3 OS=Homo sapiens GN=ABCA3 PE=1 SV=2			AIPGENE22419	Organic cation transporter-like protein OS=Drosophila melanogaster GN=Orct2 PE=2 SV=2			AIPGENE5616
AIPGENE9775	ATP-binding cassette sub-family A member 3 OS=Homo sapiens GN=ABCA3 PE=1 SV=2			AIPGENE22473	Epididymal secretory protein E1 OS=Bos taurus GN=NPC2 PE=1 SV=1			AIPGENE5632	Carboxypeptidase B2 OS=Rattus norvegicus GN=Cpb2 PE=2 SV=1
AIPGENE9779	ATP-binding cassette sub-family A member 1 OS=Homo sapiens GN=ABCA1 PE=1 SV=3			AIPGENE22679	Dystrophin OS=Gallus gallus GN=DMD PE=2 SV=1			AIPGENE5651	hypothetical protein NEMVEDRAFT_v1g225333 [Nematostella vectensis] >gi|156198232|gb|EDO26161.1| predicted protein [Nematostella vectensis]
AIPGENE9868	Predicted protein OS=Nematostella vectensis GN=v1g244866 PE=4 SV=1			AIPGENE22701	Dystrophin OS=Mus musculus GN=Dmd PE=1 SV=3			AIPGENE5657	Glutathione peroxidase OS=Schistosoma mansoni GN=GPX1 PE=1 SV=2
AIPGENE9904	TATA-binding protein-associated factor 2N OS=Homo sapiens GN=TAF15 PE=1 SV=1			AIPGENE22783	NACHT, LRR and PYD domains-containing protein 12 OS=Homo sapiens GN=NLRP12 PE=1 SV=2			AIPGENE5698	Myotubularin-related protein 5 OS=Homo sapiens GN=SBF1 PE=1 SV=3
AIPGENE9926	Endoglucanase E OS=Clostridium thermocellum GN=celE PE=1 SV=1			AIPGENE23317	Malate synthase OS=Myxococcus xanthus (strain DK 1622) GN=mls PE=3 SV=2			AIPGENE5711	Choline transporter-like protein 4 OS=Xenopus laevis GN=slc44a4 PE=2 SV=1
AIPGENE9937	Predicted protein OS=Nematostella vectensis GN=v1g202621 PE=4 SV=1			AIPGENE23373	Hemicentin-1 OS=Homo sapiens GN=HMCN1 PE=1 SV=2			AIPGENE5730	ATP-binding cassette sub-family A member 5 OS=Homo sapiens GN=ABCA5 PE=2 SV=2
AIPGENE9966	Sodium-coupled monocarboxylate transporter 1 OS=Homo sapiens GN=SLC5A8 PE=1 SV=2			AIPGENE23420	E3 ubiquitin-protein ligase MYLIP OS=Homo sapiens GN=MYLIP PE=1 SV=2			AIPGENE5732	G-protein coupled receptor GRL101 OS=Lymnaea stagnalis PE=2 SV=1
AIPGENE9969				AIPGENE23523	predicted protein [Nematostella vectensis] >gi|156223031|gb|EDO43870.1| predicted protein [Nematostella vectensis]			AIPGENE5768
AIPGENE10003				AIPGENE23744	predicted protein [Nematostella vectensis] >gi|156214130|gb|EDO35127.1| predicted protein [Nematostella vectensis]			AIPGENE5865	Fibropellin-1 OS=Strongylocentrotus purpuratus GN=EGF1 PE=1 SV=2
AIPGENE10034	Zinc finger protein 829 OS=Homo sapiens GN=ZNF829 PE=2 SV=1			AIPGENE23776	D-threo-3-hydroxyaspartate dehydratase OS=Delftia sp. (strain HT23) GN=dthadh PE=1 SV=1			AIPGENE5874	Predicted protein OS=Nematostella vectensis GN=v1g197226 PE=4 SV=1
AIPGENE10375	Tetratricopeptide repeat protein 28 OS=Homo sapiens GN=TTC28 PE=1 SV=4			AIPGENE23868	Gamma-aminobutyric acid receptor subunit beta-3 OS=Gallus gallus GN=GABRB3 PE=2 SV=1			AIPGENE5878	Riboflavin transporter 2 OS=Salmo salar GN=rft2 PE=2 SV=1
AIPGENE10511	Kidney mitochondrial carrier protein 1 OS=Xenopus tropicalis GN=slc25a30 PE=2 SV=1			AIPGENE23882	Nematocyte expressed protein 6 OS=Nematostella vectensis PE=2 SV=1			AIPGENE5924	TPA_exp: minicollagen 1 [Metridium senile]
AIPGENE10541	Putative diacyglycerol O-acyltransferase Rv0221 OS=Mycobacterium tuberculosis (strain ATCC 25618 / H37Rv) GN=Rv0221 PE=2 SV=1			AIPGENE23936	Cytochrome P450 3A4 OS=Homo sapiens GN=CYP3A4 PE=1 SV=4			AIPGENE5952	Coiled-coil domain-containing protein 50 OS=Mus musculus GN=Ccdc50 PE=1 SV=1
AIPGENE10550	CUB and zona pellucida-like domain-containing protein 1 OS=Homo sapiens GN=CUZD1 PE=2 SV=1			AIPGENE23948				AIPGENE5963	Endothelin-converting enzyme 1 OS=Mus musculus GN=Ece1 PE=1 SV=1
AIPGENE10631	predicted protein [Nematostella vectensis] >gi|156210126|gb|EDO31329.1| predicted protein [Nematostella vectensis]			AIPGENE23971	Cytochrome P450 3A8 OS=Macaca fascicularis GN=CYP3A8 PE=1 SV=1			AIPGENE5965
AIPGENE10853				AIPGENE24100	6-phosphogluconate dehydrogenase, decarboxylating OS=Homo sapiens GN=PGD PE=1 SV=3			AIPGENE5968	Coagulation factor V OS=Pseudonaja textilis GN=F5 PE=1 SV=1
AIPGENE10874	Neuroendocrine convertase 1 OS=Rattus norvegicus GN=Pcsk1 PE=2 SV=1			AIPGENE24119	NACHT, LRR and PYD domains-containing protein 3 OS=Homo sapiens GN=NLRP3 PE=1 SV=3			AIPGENE6059	predicted protein [Nematostella vectensis] >gi|156219742|gb|EDO40620.1| predicted protein [Nematostella vectensis]
AIPGENE10918	Predicted protein OS=Nematostella vectensis GN=v1g242264 PE=4 SV=1			AIPGENE24231	Solute carrier family 23 member 2 OS=Xenopus tropicalis GN=slc23a2 PE=2 SV=1			AIPGENE6077	Uncharacterized protein K02A2.6 OS=Caenorhabditis elegans GN=K02A2.6 PE=4 SV=1
AIPGENE11020	Hemicentin-1 OS=Homo sapiens GN=HMCN1 PE=1 SV=2			AIPGENE24338	Predicted protein OS=Nematostella vectensis GN=v1g201671 PE=4 SV=1			AIPGENE6081
AIPGENE11024	Hemicentin-2 OS=Mus musculus GN=Hmcn2 PE=2 SV=1			AIPGENE24712	Organic cation transporter protein OS=Drosophila melanogaster GN=Orct PE=1 SV=1			AIPGENE6102	Complement decay-accelerating factor (Fragment) OS=Pongo pygmaeus GN=CD55 PE=2 SV=1
AIPGENE11097	Fucolectin OS=Anguilla anguilla PE=1 SV=1			AIPGENE24792	A disintegrin and metalloproteinase with thrombospondin motifs 14 OS=Homo sapiens GN=ADAMTS14 PE=2 SV=2			AIPGENE6107	Hemicentin-1 OS=Homo sapiens GN=HMCN1 PE=1 SV=2
AIPGENE11122	Sushi, von Willebrand factor type A, EGF and pentraxin domain-containing protein 1 OS=Mus musculus GN=Svep1 PE=1 SV=1			AIPGENE24925	Cytoplasmic polyadenylation element-binding protein 2 OS=Mus musculus GN=Cpeb2 PE=1 SV=1			AIPGENE6122	Coiled-coil domain-containing protein CG32809 OS=Drosophila melanogaster GN=CG32809 PE=2 SV=1
AIPGENE11126	Hemicentin-1 OS=Homo sapiens GN=HMCN1 PE=1 SV=2			AIPGENE25231	Protein white OS=Lucilia cuprina GN=W PE=2 SV=2			AIPGENE6151	Receptor-type tyrosine-protein phosphatase alpha OS=Mus musculus GN=Ptpra PE=1 SV=3
AIPGENE11164	Insulin-like growth factor 1 receptor (Fragment) OS=Bos taurus GN=IGF1R PE=2 SV=1			AIPGENE25360	predicted protein [Nematostella vectensis] >gi|156212996|gb|EDO34031.1| predicted protein [Nematostella vectensis]			AIPGENE6164	Tetratricopeptide repeat protein 28 OS=Homo sapiens GN=TTC28 PE=1 SV=4
AIPGENE11173	Heat shock factor protein 1 OS=Mus musculus GN=Hsf1 PE=1 SV=2			AIPGENE25582	Polypyrimidine tract-binding protein 2 OS=Rattus norvegicus GN=Ptbp2 PE=2 SV=1			AIPGENE6165	Integrin alpha-8 OS=Mus musculus GN=Itga8 PE=1 SV=1
AIPGENE11184	Collagen alpha-1(VII) chain OS=Mus musculus GN=Col7a1 PE=1 SV=3			AIPGENE25606	Low-density lipoprotein receptor-related protein 4 OS=Mus musculus GN=Lrp4 PE=1 SV=3			AIPGENE6170	Solute carrier family 2, facilitated glucose transporter member 8 OS=Rattus norvegicus GN=Slc2a8 PE=1 SV=1
AIPGENE11246	predicted protein [Nematostella vectensis] >gi|156228695|gb|EDO49493.1| predicted protein [Nematostella vectensis]			AIPGENE25676	Inositol-3-phosphate synthase 1-A OS=Xenopus laevis GN=isyna1-a PE=2 SV=1			AIPGENE6177
AIPGENE11248	Nidogen-2 OS=Homo sapiens GN=NID2 PE=1 SV=3			AIPGENE25979	Band 7 protein AAEL010189 OS=Aedes aegypti GN=AAEL010189 PE=3 SV=1			AIPGENE6185	Sodium/glucose cotransporter 2 OS=Mus musculus GN=Slc5a2 PE=2 SV=1
AIPGENE11251	Aggrecan core protein OS=Homo sapiens GN=ACAN PE=1 SV=2			AIPGENE26056	Fatty acid amide hydrolase OS=Arabidopsis thaliana GN=FAAH PE=1 SV=1			AIPGENE6197	Sodium-dependent phosphate transport protein 2B OS=Mus musculus GN=Slc34a2 PE=2 SV=1
AIPGENE11252	predicted protein [Nematostella vectensis] >gi|156215373|gb|EDO36335.1| predicted protein [Nematostella vectensis]			AIPGENE26189	Bifunctional epoxide hydrolase 2 OS=Sus scrofa GN=EPHX2 PE=2 SV=1			AIPGENE6222
AIPGENE11276	Uncharacterized protein OS=Strongylocentrotus purpuratus GN=Sp-Endrvt18 PE=4 SV=1			AIPGENE26278	Glycine-rich RNA-binding protein 10 OS=Brassica napus GN=GRP10 PE=1 SV=1			AIPGENE6354	Transcription factor HES-1-A OS=Xenopus laevis GN=hes1-a PE=1 SV=1
AIPGENE11286	Retinoschisin OS=Mus musculus GN=Rs1 PE=1 SV=1			AIPGENE26283	29 kDa ribonucleoprotein, chloroplastic OS=Arabidopsis thaliana GN=RBP29 PE=2 SV=2			AIPGENE6374	Monocarboxylate transporter 8 OS=Rattus norvegicus GN=Slc16a2 PE=1 SV=1
AIPGENE11305	Predicted protein OS=Nematostella vectensis GN=v1g243071 PE=4 SV=1			AIPGENE26413	Putative uncharacterized protein OS=Branchiostoma floridae GN=BRAFLDRAFT_67567 PE=4 SV=1			AIPGENE6458	Sodium- and chloride-dependent GABA transporter 1 OS=Homo sapiens GN=SLC6A1 PE=1 SV=2
AIPGENE11316	Predicted protein OS=Nematostella vectensis GN=v1g243071 PE=4 SV=1			AIPGENE26443	predicted protein [Nematostella vectensis] >gi|156226019|gb|EDO46832.1| predicted protein [Nematostella vectensis]			AIPGENE6481	Three prime repair exonuclease 2 OS=Mus musculus GN=Trex2 PE=2 SV=1
AIPGENE11332				AIPGENE26472				AIPGENE6490	7-dehydrocholesterol reductase OS=Danio rerio GN=dhcr7 PE=2 SV=1
AIPGENE11350	Retrovirus-related Pol polyprotein from transposon opus OS=Drosophila melanogaster GN=pol PE=4 SV=1			AIPGENE26536	High-affinity choline transporter 1 OS=Caenorhabditis elegans GN=cho-1 PE=2 SV=2			AIPGENE6495	Transposon Tf2-6 polyprotein OS=Schizosaccharomyces pombe (strain 972 / ATCC 24843) GN=Tf2-6 PE=3 SV=1
AIPGENE11357	Predicted protein OS=Nematostella vectensis GN=v1g243071 PE=4 SV=1			AIPGENE26565	Predicted protein OS=Nematostella vectensis GN=v1g238736 PE=4 SV=1			AIPGENE6545
AIPGENE11370	Cystathionine gamma-lyase OS=Dictyostelium discoideum GN=cysA PE=1 SV=1			AIPGENE26568	Predicted protein OS=Nematostella vectensis GN=v1g238736 PE=4 SV=1			AIPGENE6586
AIPGENE11426	Proline-rich transmembrane protein 1 OS=Rattus norvegicus GN=Prrt1 PE=1 SV=2			AIPGENE26569	Solute carrier family 25 member 38-B OS=Danio rerio GN=slc25a38b PE=3 SV=2			AIPGENE6587
AIPGENE11428	Cystathionine gamma-synthase OS=Helicobacter pylori (strain ATCC 700392 / 26695) GN=metB PE=1 SV=1			AIPGENE26579	Protein BTN1 OS=Gibberella zeae (strain PH-1 / ATCC MYA-4620 / FGSC 9075 / NRRL 31084) GN=BTN1 PE=3 SV=2			AIPGENE6592	Golgi-associated plant pathogenesis-related protein 1 OS=Homo sapiens GN=GLIPR2 PE=1 SV=3
AIPGENE11521	CD209 antigen-like protein 2 OS=Macaca mulatta GN=CD209L2 PE=1 SV=1			AIPGENE26594	Predicted protein OS=Nematostella vectensis GN=v1g238736 PE=4 SV=1			AIPGENE6698	Chymotrypsinogen B2 OS=Homo sapiens GN=CTRB2 PE=2 SV=2
AIPGENE11539	Lactadherin OS=Rattus norvegicus GN=Mfge8 PE=2 SV=1			AIPGENE26773				AIPGENE6793	Predicted protein OS=Nematostella vectensis GN=v1g196456 PE=4 SV=1
AIPGENE11548	Uncharacterized protein OS=Crassostrea gigas GN=CGI_10012272 PE=4 SV=1			AIPGENE26925	1,4-alpha-glucan-branching enzyme OS=Homo sapiens GN=GBE1 PE=1 SV=3			AIPGENE6799	Uncharacterized protein OS=Danio rerio GN=si:dkey-231p15.1 PE=4 SV=2
AIPGENE11577	Asteroid-like protein 1 OS=Crassostrea gigas GN=CGI_10002928 PE=4 SV=1			AIPGENE26977	Glycerol-3-phosphate dehydrogenase, mitochondrial OS=Bos taurus GN=GPD2 PE=2 SV=1			AIPGENE6806	Collagen alpha-5(VI) chain OS=Homo sapiens GN=COL6A5 PE=1 SV=1
AIPGENE11586				AIPGENE27010	T-box transcription factor TBX1 OS=Danio rerio GN=tbx1 PE=2 SV=1			AIPGENE6835	Uncharacterized protein (Fragment) OS=Astyanax mexicanus PE=4 SV=1
AIPGENE11591	Basic phospholipase A2 S11-61 OS=Austrelaps superbus PE=2 SV=1			AIPGENE27734	hypothetical protein LOTGIDRAFT_236232 [Lottia gigantea]			AIPGENE6857	Zinc finger protein 771 OS=Homo sapiens GN=ZNF771 PE=1 SV=1
AIPGENE11605	Acetyl-CoA carboxylase OS=Gallus gallus GN=ACAC PE=1 SV=1			AIPGENE28048	Betaine--homocysteine S-methyltransferase 1 OS=Xenopus tropicalis GN=bhmt PE=2 SV=1			AIPGENE6866	E3 ubiquitin-protein ligase DZIP3 OS=Homo sapiens GN=DZIP3 PE=1 SV=2
AIPGENE11611	Nematocyst outer wall antigen OS=Clytia hemisphaerica PE=2 SV=1			AIPGENE28072	E3 ubiquitin-protein ligase DZIP3 OS=Homo sapiens GN=DZIP3 PE=1 SV=2			AIPGENE6873	Caspase-3 OS=Oryctolagus cuniculus GN=CASP3 PE=2 SV=1
AIPGENE11661	Arylsulfatase I OS=Mus musculus GN=Arsi PE=2 SV=1			AIPGENE28368	Ornithine decarboxylase OS=Bos taurus GN=ODC1 PE=2 SV=1			AIPGENE6874	Predicted protein (Fragment) OS=Nematostella vectensis GN=v1g11150 PE=4 SV=1
AIPGENE11709	Calcium-activated potassium channel subunit alpha-1 OS=Bos taurus GN=KCNMA1 PE=1 SV=2			AIPGENE28408	Advillin OS=Homo sapiens GN=AVIL PE=1 SV=3			AIPGENE6877	Nephrocystin-3 OS=Homo sapiens GN=NPHP3 PE=1 SV=1
AIPGENE11777	Protein ECT2 OS=Mus musculus GN=Ect2 PE=1 SV=2			AIPGENE28483	DDB1- and CUL4-associated factor 11 OS=Bos taurus GN=DCAF11 PE=2 SV=1			AIPGENE6883
AIPGENE11829	Matrix metalloproteinase-17 OS=Mus musculus GN=Mmp17 PE=1 SV=3			AIPGENE28554	Organic cation transporter protein OS=Drosophila melanogaster GN=Orct PE=1 SV=1			AIPGENE6908	Putative uncharacterized protein OS=Daphnia pulex GN=DAPPUDRAFT_313453 PE=4 SV=1
AIPGENE11839	Predicted protein OS=Nematostella vectensis GN=v1g240773 PE=4 SV=1			AIPGENE28871	Putative vacuolar protein sorting-associated protein TDA6 OS=Saccharomyces cerevisiae (strain ATCC 204508 / S288c) GN=TDA6 PE=2 SV=1			AIPGENE6924
AIPGENE11846	2-acylglycerol O-acyltransferase 2-A OS=Xenopus laevis GN=mogat2-a PE=2 SV=1			AIPGENE28896	Choline dehydrogenase, mitochondrial OS=Mus musculus GN=Chdh PE=1 SV=1			AIPGENE6933	Translation initiation factor IF-2 OS=Clostridium cellulolyticum (strain ATCC 35319 / DSM 5812 / JCM 6584 / H10) GN=infB PE=3 SV=1
AIPGENE11862	StAR-related lipid transfer protein 9 OS=Homo sapiens GN=STARD9 PE=1 SV=3			AIPGENE28935	Uncharacterized protein OS=Cystobacter fuscus DSM 2262 GN=D187_006201 PE=4 SV=1			AIPGENE6958
AIPGENE11883	Sphingolipid delta(4)-desaturase DES1 OS=Bos taurus GN=DEGS1 PE=2 SV=1			AIPGENE28953				AIPGENE6972	Predicted protein (Fragment) OS=Nematostella vectensis GN=v1g104455 PE=4 SV=1
AIPGENE11903	Translation initiation factor IF-2 OS=Geobacter lovleyi (strain ATCC BAA-1151 / DSM 17278 / SZ) GN=infB PE=3 SV=1			AIPGENE28978	Uncharacterized protein OS=Aphanomyces astaci GN=H257_00200 PE=4 SV=1			AIPGENE6984	Protein NLRC5 OS=Ictalurus punctatus GN=nlrc5 PE=2 SV=1
AIPGENE11910	Iron-sulfur cluster assembly 2 homolog, mitochondrial OS=Homo sapiens GN=ISCA2 PE=1 SV=2			AIPGENE29208	Predicted protein OS=Nematostella vectensis GN=v1g196095 PE=4 SV=1			AIPGENE6987	Protein NLRC5 OS=Ictalurus punctatus GN=nlrc5 PE=2 SV=1
AIPGENE11911	Putative uncharacterized protein OS=Dictyostelium fasciculatum (strain SH3) GN=DFA_11980 PE=4 SV=1			AIPGENE29242	Gelsolin-like protein 2 OS=Lumbricus terrestris GN=gelsolin PE=1 SV=1			AIPGENE6998	E3 ubiquitin-protein ligase DZIP3 OS=Mus musculus GN=Dzip3 PE=2 SV=2
AIPGENE11913	Peptide toxins Am-1 OS=Antheopsis maculata PE=1 SV=1							AIPGENE7045
AIPGENE11994				H2 Up regulated				AIPGENE7051	CCR4-NOT transcription complex subunit 7 OS=Mus musculus GN=Cnot7 PE=1 SV=1
AIPGENE11995				Gene ID	Annotation			AIPGENE7059	Epidermal growth factor-like protein 6 OS=Homo sapiens GN=EGFL6 PE=2 SV=1
AIPGENE12082	Solute carrier family 2, facilitated glucose transporter member 1 OS=Bos taurus GN=SLC2A1 PE=2 SV=1			AIPGENE60	IQ domain-containing protein D OS=Mus musculus GN=Iqcd PE=2 SV=1			AIPGENE7075	Gamma-aminobutyric acid receptor subunit beta-4 OS=Gallus gallus GN=GABRB4 PE=2 SV=1
AIPGENE12138	Prostasin OS=Homo sapiens GN=PRSS8 PE=1 SV=1			AIPGENE72				AIPGENE7079	von Willebrand factor D and EGF domain-containing protein OS=Homo sapiens GN=VWDE PE=2 SV=4
AIPGENE12193	Acid trehalase-like protein 1 OS=Mus musculus GN=Athl1 PE=2 SV=1			AIPGENE128	Coiled-coil domain-containing protein 134 OS=Homo sapiens GN=CCDC134 PE=1 SV=1			AIPGENE7156	Suppressor of hairless protein homolog OS=Xenopus laevis GN=rbpj PE=1 SV=1
AIPGENE12195	Protein ZINC INDUCED FACILITATOR 1 OS=Arabidopsis thaliana GN=ZIF1 PE=1 SV=2			AIPGENE513	Glutathione peroxidase 7 OS=Mus musculus GN=Gpx7 PE=2 SV=1			AIPGENE7166	Centromere-associated protein E OS=Homo sapiens GN=CENPE PE=1 SV=2
AIPGENE12332	hypothetical protein NEMVEDRAFT_v1g248659 [Nematostella vectensis] >gi|156207751|gb|EDO29524.1| predicted protein [Nematostella vectensis]			AIPGENE651	Hypoxia up-regulated protein 1 OS=Danio rerio GN=hyou1 PE=2 SV=1			AIPGENE7315	60S ribosomal protein L34 OS=Mus musculus GN=Rpl34 PE=1 SV=2
AIPGENE12333				AIPGENE1343	Sodium- and chloride-dependent GABA transporter 1 OS=Homo sapiens GN=SLC6A1 PE=1 SV=2			AIPGENE7322	Ficolin-1 OS=Sus scrofa GN=FCN1 PE=1 SV=1
AIPGENE12484	Vacuolar protein sorting-associated protein 13A OS=Homo sapiens GN=VPS13A PE=1 SV=2			AIPGENE1700	Cleavage and polyadenylation specificity factor subunit 7 OS=Mus musculus GN=Cpsf7 PE=1 SV=2			AIPGENE7351	Long-chain-fatty-acid--CoA ligase 1 OS=Mus musculus GN=Acsl1 PE=1 SV=2
AIPGENE12506	Trans-L-3-hydroxyproline dehydratase OS=Saccoglossus kowalevskii GN=l3hypdh PE=1 SV=1			AIPGENE1705				AIPGENE7402	Extracellular metalloprotease OS=Bacillus subtilis (strain 168) GN=mpr PE=1 SV=1
AIPGENE12572	PREDICTED: uncharacterized protein LOC100710209, partial [Oreochromis niloticus]			AIPGENE1757	Centrosomal protein of 76 kDa OS=Mus musculus GN=Cep76 PE=2 SV=1			AIPGENE7403	Extracellular metalloprotease OS=Bacillus subtilis (strain 168) GN=mpr PE=1 SV=1
AIPGENE12596	Collagen triple helix repeat-containing protein 1 OS=Homo sapiens GN=CTHRC1 PE=1 SV=1			AIPGENE1947	Golgi-associated PDZ and coiled-coil motif-containing protein OS=Homo sapiens GN=GOPC PE=1 SV=1			AIPGENE7440	Acidic mammalian chitinase OS=Mus musculus GN=Chia PE=1 SV=2
AIPGENE12685	Xanthine dehydrogenase OS=Drosophila melanogaster GN=ry PE=2 SV=2			AIPGENE1972	DNA excision repair protein ERCC-8 OS=Mus musculus GN=Ercc8 PE=2 SV=2			AIPGENE7480	Calmodulin OS=Stichopus japonicus PE=1 SV=2
AIPGENE12694	Cadherin-23 OS=Mus musculus GN=Cdh23 PE=1 SV=2			AIPGENE1999	Calmodulin-like protein 3 OS=Rattus norvegicus GN=Calml3 PE=2 SV=1			AIPGENE7524	2-hydroxyacylsphingosine 1-beta-galactosyltransferase OS=Homo sapiens GN=UGT8 PE=2 SV=2
AIPGENE12723	Aldehyde dehydrogenase family 3 member B1 OS=Homo sapiens GN=ALDH3B1 PE=1 SV=1			AIPGENE2102	NAD(P)H azoreductase OS=Xenophilus azovorans GN=azoB PE=1 SV=2			AIPGENE7563	Pumilio homolog 1 OS=Gallus gallus GN=PUM1 PE=2 SV=1
AIPGENE12725	Protein FAM111A OS=Homo sapiens GN=FAM111A PE=1 SV=2			AIPGENE2147	GTP-binding protein 2 OS=Mus musculus GN=Gtpbp2 PE=2 SV=1			AIPGENE7597	Zonadhesin OS=Homo sapiens GN=ZAN PE=2 SV=4
AIPGENE12777	Brain protein I3 OS=Bos taurus GN=BRI3 PE=2 SV=1			AIPGENE2222	High-affinity choline transport protein OS=Escherichia coli (strain K12) GN=betT PE=2 SV=1			AIPGENE7612	Reticulocyte-binding protein 2 homolog a OS=Plasmodium falciparum (isolate 3D7) GN=PF13_0198 PE=3 SV=1
AIPGENE12792	Arf-GAP with dual PH domain-containing protein 1 OS=Homo sapiens GN=ADAP1 PE=1 SV=2			AIPGENE2360	Heterogeneous nuclear ribonucleoproteins A1 homolog OS=Xenopus laevis GN=hnrnpa1 PE=2 SV=1			AIPGENE7613
AIPGENE12894	Nucleolin OS=Gallus gallus GN=NCL PE=1 SV=1			AIPGENE2407	Uncharacterized protein OS=Musa acuminata subsp. malaccensis PE=4 SV=1			AIPGENE7632	Transcriptional regulator Myc-2 OS=Cyprinus carpio GN=mycb PE=3 SV=1
AIPGENE12895	Trypsin-1 OS=Astacus astacus PE=1 SV=1			AIPGENE2465	Probable E3 ubiquitin-protein ligase ARI7 OS=Arabidopsis thaliana GN=ARI7 PE=2 SV=1			AIPGENE7703	Helicase conserved C-terminal domain containing protein OS=Trichomonas vaginalis GN=TVAG_424990 PE=4 SV=1
AIPGENE12918	Predicted protein OS=Nematostella vectensis GN=v1g238736 PE=4 SV=1			AIPGENE2609	Charged multivesicular body protein 1b OS=Danio rerio GN=chmp1b PE=2 SV=1			AIPGENE7736	Putative uncharacterized protein OS=Branchiostoma floridae GN=BRAFLDRAFT_127392 PE=4 SV=1
AIPGENE13072				AIPGENE2930	Nephrocystin-3 OS=Homo sapiens GN=NPHP3 PE=1 SV=1			AIPGENE7765	Zinc metalloproteinase nas-14 OS=Caenorhabditis elegans GN=nas-14 PE=2 SV=2
AIPGENE13105	Acetylcholinesterase OS=Bungarus fasciatus GN=ACHE PE=1 SV=2			AIPGENE2999	Monocarboxylate transporter 10 OS=Rattus norvegicus GN=Slc16a10 PE=1 SV=1			AIPGENE7802	hypothetical protein NEMVEDRAFT_v1g225333 [Nematostella vectensis] >gi|156198232|gb|EDO26161.1| predicted protein [Nematostella vectensis]
AIPGENE13125				AIPGENE3041	Protein phosphatase 1 regulatory subunit 36 OS=Homo sapiens GN=PPP1R36 PE=1 SV=1			AIPGENE7821
AIPGENE13196				AIPGENE3144	hypothetical protein NEMVEDRAFT_v1g248697 [Nematostella vectensis] >gi|156207106|gb|EDO29211.1| predicted protein [Nematostella vectensis]			AIPGENE7843
AIPGENE13205	Predicted protein OS=Nematostella vectensis GN=v1g244522 PE=4 SV=1			AIPGENE3199	Heat shock protein HSP 90-alpha 1 OS=Danio rerio GN=hsp90a.1 PE=1 SV=3			AIPGENE7897	Hemicentin-1 OS=Homo sapiens GN=HMCN1 PE=1 SV=2
AIPGENE13210				AIPGENE3211	Methionine synthase OS=Bos taurus GN=MTR PE=2 SV=1			AIPGENE7905	Toxin CrTX-A OS=Carybdea rastonii PE=1 SV=1
AIPGENE13221	Collagen triple helix repeat-containing protein 1 OS=Homo sapiens GN=CTHRC1 PE=1 SV=1			AIPGENE3390	Tumor necrosis factor receptor superfamily member 16 OS=Gallus gallus GN=NGFR PE=3 SV=1			AIPGENE7912	CUB and sushi domain-containing protein 3 OS=Homo sapiens GN=CSMD3 PE=2 SV=3
AIPGENE13259	Zinc transporter ZIP13 OS=Danio rerio GN=slc39a13 PE=2 SV=1			AIPGENE3494	N-acetylglucosamine-1-phosphodiester alpha-N-acetylglucosaminidase OS=Bos taurus GN=NAGPA PE=1 SV=2			AIPGENE7927	Serine protease 30 OS=Mus musculus GN=Prss30 PE=2 SV=2
AIPGENE13268	Nematocyte expressed protein 6 OS=Nematostella vectensis PE=2 SV=1			AIPGENE3565	Flavin-containing monooxygenase FMO GS-OX-like 5 OS=Arabidopsis thaliana GN=At1g63370 PE=2 SV=2			AIPGENE7965	Voltage-dependent L-type calcium channel subunit beta-4 OS=Homo sapiens GN=CACNB4 PE=1 SV=2
AIPGENE13388				AIPGENE3573	CREB/ATF bZIP transcription factor OS=Mus musculus GN=Crebzf PE=1 SV=2			AIPGENE8005	Deleted in malignant brain tumors 1 protein OS=Oryctolagus cuniculus GN=Dmbt1 PE=1 SV=2
AIPGENE13448	Brain-specific angiogenesis inhibitor 2 OS=Mus musculus GN=Bai2 PE=1 SV=2			AIPGENE3723	Protein ERGIC-53 OS=Chlorocebus aethiops GN=LMAN1 PE=2 SV=1			AIPGENE8106	predicted protein [Nematostella vectensis] >gi|156210538|gb|EDO31706.1| predicted protein [Nematostella vectensis]
AIPGENE13459	Platelet glycoprotein 4 OS=Mesocricetus auratus GN=CD36 PE=2 SV=3			AIPGENE3737	predicted protein [Nematostella vectensis] >gi|156217501|gb|EDO38416.1| predicted protein [Nematostella vectensis]			AIPGENE8198	Deleted in malignant brain tumors 1 protein OS=Mus musculus GN=Dmbt1 PE=1 SV=2
AIPGENE13474	Smoothelin OS=Homo sapiens GN=SMTN PE=1 SV=7			AIPGENE3764				AIPGENE8217	Transmembrane channel-like protein 7 OS=Macaca fascicularis GN=TMC7 PE=2 SV=1
AIPGENE13568	3-hydroxybutyrate dehydrogenase type 2 OS=Bos taurus GN=BDH2 PE=2 SV=1			AIPGENE3800	Probable phenylalanine-4-hydroxylase 1 OS=Caenorhabditis elegans GN=pah-1 PE=1 SV=2			AIPGENE8218	EF-hand domain-containing protein D1 OS=Crassostrea gigas GN=CGI_10020754 PE=4 SV=1
AIPGENE13601	Sodium/calcium exchanger 1 OS=Cavia porcellus GN=SLC8A1 PE=2 SV=1			AIPGENE4293	SUMO-conjugating enzyme UBC9-A OS=Danio rerio GN=ube2ia PE=1 SV=1			AIPGENE8228	Fatty acid synthase OS=Rattus norvegicus GN=Fasn PE=1 SV=3
AIPGENE13693	Chitin synthase 1 OS=Neurospora crassa (strain ATCC 24698 / 74-OR23-1A / CBS 708.71 / DSM 1257 / FGSC 987) GN=chs-1 PE=3 SV=2			AIPGENE4505	Cleavage stimulation factor subunit 3 OS=Pongo abelii GN=CSTF3 PE=2 SV=1			AIPGENE8240	Formin-like protein 3 OS=Mus musculus GN=Fmnl3 PE=1 SV=2
AIPGENE13712	Proline-serine-threonine phosphatase-interacting protein 1 OS=Mus musculus GN=Pstpip1 PE=1 SV=1			AIPGENE4835				AIPGENE8245	Transposon Tf2-6 polyprotein OS=Schizosaccharomyces pombe (strain 972 / ATCC 24843) GN=Tf2-6 PE=3 SV=1
AIPGENE13723	Endothelin-converting enzyme 2 OS=Mus musculus GN=Ece2 PE=2 SV=2			AIPGENE5023	Cathepsin O OS=Homo sapiens GN=CTSO PE=2 SV=1			AIPGENE8252	Actin, cytoplasmic OS=Biomphalaria alexandrina PE=3 SV=1
AIPGENE13806	b(0,+)-type amino acid transporter 1 OS=Mus musculus GN=Slc7a9 PE=1 SV=1			AIPGENE5179	Ring canal kelch protein OS=Drosophila melanogaster GN=kel PE=1 SV=4			AIPGENE8263	Myosin heavy chain, striated muscle OS=Argopecten irradians PE=1 SV=1
AIPGENE13828	Long chain acyl-CoA synthetase 8 OS=Arabidopsis thaliana GN=LACS8 PE=1 SV=1			AIPGENE5609	Prolyl 4-hydroxylase subunit alpha-2 OS=Homo sapiens GN=P4HA2 PE=1 SV=1			AIPGENE8310
AIPGENE13863	Angiotensin-converting enzyme (Fragment) OS=Gallus gallus GN=ACE PE=2 SV=1			AIPGENE5625				AIPGENE8339	Proline-rich transmembrane protein 1 OS=Rattus norvegicus GN=Prrt1 PE=1 SV=2
AIPGENE13893	Eukaryotic initiation factor 4A-I OS=Mus musculus GN=Eif4a1 PE=1 SV=1			AIPGENE5812	DnaJ homolog subfamily B member 11 OS=Rattus norvegicus GN=Dnajb11 PE=2 SV=1			AIPGENE8344	Putative potassium channel protein YugO OS=Bacillus subtilis (strain 168) GN=yugO PE=4 SV=2
AIPGENE13913	Collagen alpha-1(XIV) chain OS=Crassostrea gigas GN=CGI_10010936 PE=4 SV=1			AIPGENE5858	DnaJ homolog subfamily C member 22 OS=Rattus norvegicus GN=Dnajc22 PE=2 SV=1			AIPGENE8388	Protein alan shepard OS=Drosophila willistoni GN=shep PE=3 SV=2
AIPGENE14083				AIPGENE6054	Transmembrane prolyl 4-hydroxylase OS=Homo sapiens GN=P4HTM PE=1 SV=2			AIPGENE8391	Predicted protein OS=Nematostella vectensis GN=v1g198436 PE=4 SV=1
AIPGENE14232	Neurogenic locus notch homolog protein 3 OS=Homo sapiens GN=NOTCH3 PE=1 SV=2			AIPGENE6178	Dolichyl-diphosphooligosaccharide--protein glycosyltransferase subunit STT3B OS=Homo sapiens GN=STT3B PE=1 SV=1			AIPGENE8392	Protein transport protein Sec61 subunit beta OS=Pongo abelii GN=SEC61B PE=3 SV=3
AIPGENE14246	Neurogenic locus Notch protein OS=Drosophila melanogaster GN=N PE=1 SV=3			AIPGENE6242	Lysine-specific demethylase 8 OS=Xenopus tropicalis GN=kdm8 PE=2 SV=1			AIPGENE8398	Vitrin OS=Mus musculus GN=Vit PE=1 SV=2
AIPGENE14273	Membrane-bound O-acyltransferase domain-containing protein 2 OS=Gallus gallus GN=mboat2 PE=2 SV=1			AIPGENE6459	Sodium- and chloride-dependent GABA transporter 1 OS=Rattus norvegicus GN=Slc6a1 PE=1 SV=1			AIPGENE8402	Beta-lactamase-like protein 2 OS=Dictyostelium discoideum GN=DDB_G0280307 PE=3 SV=1
AIPGENE14299	Collagen alpha-1(XII) chain OS=Homo sapiens GN=COL12A1 PE=1 SV=2			AIPGENE6906	Cysteine-rich with EGF-like domain protein 2 OS=Danio rerio GN=creld2 PE=2 SV=2			AIPGENE8404	Probable ATP-dependent RNA helicase DDX23 OS=Homo sapiens GN=DDX23 PE=1 SV=3
AIPGENE14420				AIPGENE6957	Endoplasmin OS=Rattus norvegicus GN=Hsp90b1 PE=1 SV=2			AIPGENE8414	Angiopoietin-related protein 7 OS=Homo sapiens GN=ANGPTL7 PE=1 SV=1
AIPGENE14493				AIPGENE7308	Hemicentin-1 OS=Homo sapiens GN=HMCN1 PE=1 SV=2			AIPGENE8461
AIPGENE14622	Interferon-inducible GTPase 5 OS=Homo sapiens GN=IRGC PE=2 SV=1			AIPGENE7475	Bifunctional arginine demethylase and lysyl-hydroxylase JMJD6 OS=Gallus gallus GN=JMJD6 PE=2 SV=1			AIPGENE8491	Major facilitator superfamily domain-containing protein 12 OS=Homo sapiens GN=MFSD12 PE=1 SV=2
AIPGENE14656	Dynein heavy chain 5, axonemal OS=Mus musculus GN=Dnah5 PE=2 SV=2			AIPGENE7539	NADP-dependent malic enzyme OS=Rattus norvegicus GN=Me1 PE=1 SV=2			AIPGENE8501	Pendrin OS=Rattus norvegicus GN=Slc26a4 PE=2 SV=1
AIPGENE14679				AIPGENE7700	Contactin-associated protein like 5-2 OS=Rattus norvegicus GN=Cntnap5b PE=2 SV=1			AIPGENE8503	PREDICTED: uncharacterized protein LOC100213558 [Hydra vulgaris]
AIPGENE14690	predicted protein [Nematostella vectensis] >gi|156224386|gb|EDO45212.1| predicted protein [Nematostella vectensis]			AIPGENE7780	DNA repair protein XRCC4 OS=Mus musculus GN=Xrcc4 PE=2 SV=1			AIPGENE8505
AIPGENE14723				AIPGENE7798	S-adenosylmethionine synthase isoform type-2 OS=Mus musculus GN=Mat2a PE=2 SV=2			AIPGENE8525
AIPGENE14741				AIPGENE7816	UPF0764 protein C16orf89 homolog OS=Danio rerio PE=2 SV=2			AIPGENE8583	Uncharacterized protein (Fragment) OS=Oryzias latipes PE=4 SV=1
AIPGENE14819	Delta(5) fatty acid desaturase OS=Mortierella alpina GN=DES1 PE=2 SV=1			AIPGENE7948	Lysyl oxidase homolog 2B OS=Danio rerio GN=loxl2b PE=2 SV=1			AIPGENE8585	predicted protein [Nematostella vectensis] >gi|156219929|gb|EDO40804.1| predicted protein [Nematostella vectensis]
AIPGENE14889	Ephrin type-B receptor 2 OS=Mus musculus GN=Ephb2 PE=1 SV=2			AIPGENE8008	Transmembrane emp24 domain-containing protein 5 OS=Rattus norvegicus GN=Tmed5 PE=2 SV=1			AIPGENE8589	Major facilitator superfamily domain-containing protein 12 OS=Homo sapiens GN=MFSD12 PE=1 SV=2
AIPGENE14973	Eyes absent homolog 1 OS=Mus musculus GN=Eya1 PE=1 SV=3			AIPGENE8617	Folate receptor beta OS=Homo sapiens GN=FOLR2 PE=1 SV=4			AIPGENE8592	Major facilitator superfamily domain-containing protein 12 OS=Homo sapiens GN=MFSD12 PE=1 SV=2
AIPGENE15001	Epithelial splicing regulatory protein 1 OS=Homo sapiens GN=ESRP1 PE=1 SV=2			AIPGENE8635				AIPGENE8602	Kunitz-type serine protease inhibitor bitisilin-2 OS=Bitis gabonica PE=1 SV=1
AIPGENE15008	b(0,+)-type amino acid transporter 1 OS=Mus musculus GN=Slc7a9 PE=1 SV=1			AIPGENE8869	predicted protein [Nematostella vectensis] >gi|156210589|gb|EDO31753.1| predicted protein [Nematostella vectensis]			AIPGENE8610	Leukotoxin OS=Aggregatibacter actinomycetemcomitans GN=lktA PE=3 SV=1
AIPGENE15014	Type I iodothyronine deiodinase OS=Oreochromis niloticus GN=dio1 PE=2 SV=3			AIPGENE8998	Peroxidasin homolog OS=Homo sapiens GN=PXDN PE=1 SV=2			AIPGENE8639
AIPGENE15071	Hatching enzyme OS=Paracentrotus lividus PE=1 SV=1			AIPGENE9027	Zinc metalloproteinase nas-15 OS=Caenorhabditis elegans GN=nas-15 PE=2 SV=2			AIPGENE8674	hypothetical protein [Spirulina subsalsa]
AIPGENE15090	Collagen alpha-4(VI) chain OS=Mus musculus GN=Col6a4 PE=1 SV=2			AIPGENE9154	Splicing factor, suppressor of white-apricot homolog OS=Mus musculus GN=Sfswap PE=1 SV=2			AIPGENE8684
AIPGENE15122	Ceramide phosphoethanolamine synthase OS=Drosophila melanogaster GN=CG4585 PE=1 SV=1			AIPGENE9190	Protein disulfide-isomerase A4 OS=Homo sapiens GN=PDIA4 PE=1 SV=2			AIPGENE8704
AIPGENE15180	Elastase-1 OS=Salmo salar PE=1 SV=1			AIPGENE9229	Lysine-specific demethylase 8 OS=Rattus norvegicus GN=Kdm8 PE=2 SV=1			AIPGENE8717
AIPGENE15245				AIPGENE9256	Calreticulin OS=Drosophila melanogaster GN=Crc PE=1 SV=2			AIPGENE8739	THAP domain-containing protein 4 OS=Crassostrea gigas GN=CGI_10028143 PE=4 SV=1
AIPGENE15467	Sodium-coupled monocarboxylate transporter 1 OS=Homo sapiens GN=SLC5A8 PE=1 SV=2			AIPGENE9275	Predicted protein OS=Monosiga brevicollis GN=27254 PE=4 SV=1			AIPGENE8754	Alpha-2-macroglobulin OS=Pongo abelii GN=A2M PE=2 SV=1
AIPGENE15471	Cryptochrome-1 OS=Macaca fascicularis GN=CRY1 PE=2 SV=1			AIPGENE9601	Peroxidasin-like protein OS=Homo sapiens GN=PXDNL PE=1 SV=3			AIPGENE8763	C3 and PZP-like alpha-2-macroglobulin domain-containing protein 8 OS=Homo sapiens GN=CPAMD8 PE=1 SV=2
AIPGENE15521	Fatty acid hydroxylase domain-containing protein 2 OS=Homo sapiens GN=FAXDC2 PE=2 SV=1			AIPGENE9776	Predicted protein OS=Nematostella vectensis GN=v1g205729 PE=4 SV=1			AIPGENE8833	Lipoxygenase homology domain-containing protein 1 OS=Homo sapiens GN=LOXHD1 PE=2 SV=3
AIPGENE15570	DDB1- and CUL4-associated factor 8 OS=Mus musculus GN=Dcaf8 PE=1 SV=1			AIPGENE9797	Cytosolic phospholipase A2 OS=Bos taurus GN=PLA2G4A PE=1 SV=1			AIPGENE8869	predicted protein [Nematostella vectensis] >gi|156210589|gb|EDO31753.1| predicted protein [Nematostella vectensis]
AIPGENE15601	C-factor OS=Myxococcus xanthus GN=csgA PE=1 SV=1			AIPGENE9806	Cytosolic phospholipase A2 OS=Danio rerio GN=pla2g4a PE=2 SV=1			AIPGENE8881	L-gulonolactone oxidase OS=Scyliorhinus torazame GN=GULO PE=2 SV=1
AIPGENE15663				AIPGENE9938	Calumenin-B OS=Salmo salar GN=calub PE=2 SV=1			AIPGENE8919	Alpha-2-macroglobulin OS=Haliplanella lineata GN=HaliA2M PE=2 SV=1
AIPGENE15734	Collagen alpha-1(XII) chain OS=Gallus gallus GN=COL12A1 PE=1 SV=3			AIPGENE9941	Retinol dehydrogenase 2 OS=Rattus norvegicus GN=Rdh2 PE=1 SV=1			AIPGENE8927	Tyrosine-protein kinase transmembrane receptor Ror2 OS=Drosophila melanogaster GN=Nrk PE=1 SV=2
AIPGENE15741	Carboxypeptidase D (Fragment) OS=Lophonetta specularioides GN=CPD PE=1 SV=1			AIPGENE9950	Calumenin-B OS=Salmo salar GN=calub PE=2 SV=1			AIPGENE9024	Putative uncharacterized protein OS=Branchiostoma floridae GN=BRAFLDRAFT_88508 PE=4 SV=1
AIPGENE15743	Disintegrin and metalloproteinase domain-containing protein 9 OS=Mus musculus GN=Adam9 PE=1 SV=2			AIPGENE9960	Phosphatidylserine synthase 2 OS=Danio rerio GN=ptdss2 PE=3 SV=1			AIPGENE9034	Serine/arginine-rich splicing factor 4 OS=Mus musculus GN=Srsf4 PE=2 SV=1
AIPGENE15747	Putative uncharacterized protein OS=Branchiostoma floridae GN=BRAFLDRAFT_69337 PE=4 SV=1			AIPGENE10145	snRNA-activating protein complex subunit 4 OS=Chelonia mydas GN=UY3_08199 PE=4 SV=1			AIPGENE9044
AIPGENE15838	Predicted protein OS=Monosiga brevicollis GN=27923 PE=4 SV=1			AIPGENE10360	Hemicentin-2 OS=Homo sapiens GN=HMCN2 PE=2 SV=2			AIPGENE9056	predicted protein [Nematostella vectensis] >gi|156216567|gb|EDO37501.1| predicted protein [Nematostella vectensis]
AIPGENE15883	Golgi-associated plant pathogenesis-related protein 1 OS=Homo sapiens GN=GLIPR2 PE=1 SV=3			AIPGENE10569	Gastrula zinc finger protein XlCGF57.1 (Fragment) OS=Xenopus laevis PE=3 SV=1			AIPGENE9074	hypothetical protein [Pectinaria gouldii]
AIPGENE15896	predicted protein [Nematostella vectensis] >gi|156214840|gb|EDO35815.1| predicted protein [Nematostella vectensis]			AIPGENE10583	Transcription factor MafK OS=Mus musculus GN=Mafk PE=2 SV=1			AIPGENE9077	Synaptic vesicle 2-related protein OS=Xenopus laevis GN=svop PE=2 SV=1
AIPGENE15920	Polycystic kidney disease and receptor for egg jelly-related protein OS=Homo sapiens GN=PKDREJ PE=2 SV=2			AIPGENE10676				AIPGENE9094	predicted protein [Nematostella vectensis] >gi|156216499|gb|EDO37434.1| predicted protein [Nematostella vectensis]
AIPGENE15924	Cysteine-rich secretory protein LCCL domain-containing 2 OS=Xenopus tropicalis GN=crispld2 PE=2 SV=1			AIPGENE10679	Serine/arginine-rich splicing factor 12 OS=Homo sapiens GN=SRSF12 PE=2 SV=1			AIPGENE9107	Synaptic vesicle 2-related protein OS=Xenopus laevis GN=svop PE=2 SV=1
AIPGENE15960	Mitochondrial carnitine/acylcarnitine carrier protein OS=Mus musculus GN=Slc25a20 PE=1 SV=1			AIPGENE10743	Uncharacterized protein (Fragment) OS=Rhizophagus irregularis (strain DAOM 181602 / DAOM 197198 / MUCL 43194) GN=GLOINDRAFT_77722 PE=4 SV=1			AIPGENE9108	Membrane-associated phosphatidylinositol transfer protein 3 OS=Homo sapiens GN=PITPNM3 PE=1 SV=2
AIPGENE15961	ER degradation-enhancing alpha-mannosidase-like protein 1 OS=Mus musculus GN=Edem1 PE=1 SV=1			AIPGENE10867				AIPGENE9114	Protein spinster homolog 1 OS=Xenopus laevis GN=spns1 PE=2 SV=1
AIPGENE15988				AIPGENE10871	Uncharacterized protein OS=Nasonia vitripennis PE=4 SV=1			AIPGENE9115	Mediator of RNA polymerase II transcription subunit 15 OS=Homo sapiens GN=MED15 PE=1 SV=2
AIPGENE16017	Hemicentin-2 OS=Mus musculus GN=Hmcn2 PE=2 SV=1			AIPGENE10954				AIPGENE9152	Homeobox protein BarH-like 2 OS=Mus musculus GN=Barx2 PE=2 SV=2
AIPGENE16037	Poly(U)-binding-splicing factor PUF60 OS=Rattus norvegicus GN=Puf60 PE=2 SV=2			AIPGENE10955	Interferon-induced very large GTPase 1 OS=Homo sapiens GN=GVINP1 PE=2 SV=2			AIPGENE9241	predicted protein [Nematostella vectensis] >gi|156220089|gb|EDO40962.1| predicted protein [Nematostella vectensis]
AIPGENE16051	Fibroblast growth factor 17 OS=Rattus norvegicus GN=Fgf17 PE=2 SV=1			AIPGENE11138				AIPGENE9258	Glycine dehydrogenase (decarboxylating), mitochondrial OS=Gallus gallus GN=GLDC PE=1 SV=2
AIPGENE16105	Choline transporter-like protein 4 OS=Xenopus laevis GN=slc44a4 PE=2 SV=1			AIPGENE11158	Diamine acetyltransferase 2 OS=Mus musculus GN=Sat2 PE=1 SV=1			AIPGENE9262	Glycine dehydrogenase (decarboxylating), mitochondrial OS=Mus musculus GN=Gldc PE=1 SV=1
AIPGENE16127	Lactadherin OS=Mus musculus GN=Mfge8 PE=1 SV=3			AIPGENE11218	NAD-dependent protein deacetylase SRT1 OS=Oryza sativa subsp. indica GN=SRT1 PE=2 SV=1			AIPGENE9264	TNP2-like protein OS=Sorghum bicolor PE=4 SV=1
AIPGENE16139				AIPGENE11558	PRELI domain-containing protein 2 OS=Homo sapiens GN=PRELID2 PE=2 SV=1			AIPGENE9281	Ankyrin repeat and SOCS box protein 7 OS=Pongo abelii GN=ASB7 PE=2 SV=1
AIPGENE16144	T-cell acute lymphocytic leukemia protein 1 homolog OS=Danio rerio GN=tal1 PE=1 SV=1			AIPGENE11774	Integrin-linked kinase-associated serine/threonine phosphatase 2C OS=Mus musculus GN=Ilkap PE=2 SV=1			AIPGENE9288	Multidrug resistance-associated protein 4 OS=Homo sapiens GN=ABCC4 PE=1 SV=3
AIPGENE16286	Protein LIGHT-DEPENDENT SHORT HYPOCOTYLS 5 OS=Arabidopsis thaliana GN=LSH5 PE=1 SV=1			AIPGENE11799	Putative diacyglycerol O-acyltransferase Rv1760 OS=Mycobacterium tuberculosis (strain ATCC 25618 / H37Rv) GN=Rv1760 PE=2 SV=1			AIPGENE9298	Meprin A subunit beta OS=Homo sapiens GN=MEP1B PE=1 SV=3
AIPGENE16288				AIPGENE11899	Adipocyte plasma membrane-associated protein OS=Rattus norvegicus GN=Apmap PE=2 SV=2			AIPGENE9310	E3 ubiquitin-protein ligase MARCH1 OS=Homo sapiens GN=MARCH1 PE=1 SV=1
AIPGENE16293				AIPGENE11985	Putative uncharacterized protein OS=Salpingoeca rosetta (strain ATCC 50818 / BSB-021) GN=PTSG_06772 PE=4 SV=1			AIPGENE9345	Serine/arginine repetitive matrix protein 2 OS=Homo sapiens GN=SRRM2 PE=1 SV=2
AIPGENE16384	Telomerase protein component 1 OS=Rattus norvegicus GN=Tep1 PE=1 SV=1			AIPGENE12057				AIPGENE9408	Prostasin OS=Homo sapiens GN=PRSS8 PE=1 SV=1
AIPGENE16386	Nose resistant to fluoxetine protein 6 OS=Caenorhabditis elegans GN=nrf-6 PE=1 SV=3			AIPGENE12097	Solute carrier family 2, facilitated glucose transporter member 1 (Fragment) OS=Ovis aries GN=SLC2A1 PE=2 SV=1			AIPGENE9500	Neutral and basic amino acid transport protein rBAT OS=Rattus norvegicus GN=Slc3a1 PE=1 SV=1
AIPGENE16407	Nose resistant to fluoxetine protein 6 OS=Caenorhabditis elegans GN=nrf-6 PE=1 SV=3			AIPGENE12101	Predicted protein OS=Nematostella vectensis GN=v1g240746 PE=4 SV=1			AIPGENE9540	Polycystic kidney disease and receptor for egg jelly-related protein OS=Homo sapiens GN=PKDREJ PE=2 SV=2
AIPGENE16434	b(0,+)-type amino acid transporter 1 OS=Homo sapiens GN=SLC7A9 PE=1 SV=1			AIPGENE12367	Predicted protein OS=Nematostella vectensis GN=v1g246436 PE=4 SV=1			AIPGENE9635	Guanylate cyclase soluble subunit beta-1 OS=Bos taurus GN=GUCY1B1 PE=1 SV=1
AIPGENE16438	Nose resistant to fluoxetine protein 6 OS=Caenorhabditis elegans GN=nrf-6 PE=1 SV=3			AIPGENE12391				AIPGENE9653	Potassium voltage-gated channel subfamily H member 1 OS=Mus musculus GN=Kcnh1 PE=1 SV=1
AIPGENE16560				AIPGENE12496	78 kDa glucose-regulated protein OS=Gallus gallus GN=HSPA5 PE=1 SV=1			AIPGENE9654	Fibulin-2 OS=Mus musculus GN=Fbln2 PE=1 SV=2
AIPGENE16593	Membrane protein FAM174 OS=Xenopus laevis GN=fam174 PE=2 SV=1			AIPGENE12497	Uncharacterized protein C6orf136 homolog OS=Rattus norvegicus PE=2 SV=1			AIPGENE9673	Fibulin-1 OS=Homo sapiens GN=FBLN1 PE=1 SV=4
AIPGENE16656	Endothelin-converting enzyme 2 OS=Homo sapiens GN=ECE2 PE=1 SV=4			AIPGENE12672	Uncharacterized protein C19orf44 homolog OS=Mus musculus PE=1 SV=2			AIPGENE9786	Ezrin OS=Bos taurus GN=EZR PE=1 SV=2
AIPGENE16697	Polycystic kidney disease and receptor for egg jelly-related protein OS=Homo sapiens GN=PKDREJ PE=2 SV=2			AIPGENE12930	Lon protease homolog, mitochondrial OS=Rattus norvegicus GN=Lonp1 PE=2 SV=1			AIPGENE9863	LINE-1 reverse transcriptase homolog OS=Nycticebus coucang PE=1 SV=1
AIPGENE16835	Ojoplano variant A OS=Mus musculus GN=Ofcc1 PE=2 SV=1			AIPGENE12995	Peptidyl-prolyl cis-trans isomerase B OS=Gallus gallus GN=PPIB PE=2 SV=1			AIPGENE9868	Predicted protein OS=Nematostella vectensis GN=v1g244866 PE=4 SV=1
AIPGENE16837	Fibropellin-1 OS=Strongylocentrotus purpuratus GN=EGF1 PE=1 SV=2			AIPGENE12999	Protein disulfide-isomerase A3 OS=Pongo abelii GN=PDIA3 PE=2 SV=1			AIPGENE9904	TATA-binding protein-associated factor 2N OS=Homo sapiens GN=TAF15 PE=1 SV=1
AIPGENE16862	predicted protein [Nematostella vectensis] >gi|156224702|gb|EDO45526.1| predicted protein [Nematostella vectensis]			AIPGENE13091	RNA-binding protein 5 OS=Homo sapiens GN=RBM5 PE=1 SV=2			AIPGENE9918	Neuropeptide Y receptor type 1 OS=Bos taurus GN=NPY1R PE=2 SV=1
AIPGENE16887	Sushi, nidogen and EGF-like domain-containing protein 1 OS=Homo sapiens GN=SNED1 PE=2 SV=2			AIPGENE13148	CCAAT/enhancer-binding protein gamma OS=Mus musculus GN=Cebpg PE=1 SV=1			AIPGENE9937	Predicted protein OS=Nematostella vectensis GN=v1g202621 PE=4 SV=1
AIPGENE16891	Bone morphogenetic protein 7 OS=Mus musculus GN=Bmp7 PE=1 SV=2			AIPGENE13355	Marginal zone B- and B1-cell-specific protein OS=Homo sapiens GN=MZB1 PE=1 SV=1			AIPGENE9966	Sodium-coupled monocarboxylate transporter 1 OS=Homo sapiens GN=SLC5A8 PE=1 SV=2
AIPGENE16892	Sialin OS=Ovis aries GN=SLC17A5 PE=2 SV=1			AIPGENE13361	predicted protein [Nematostella vectensis] >gi|156213151|gb|EDO34180.1| predicted protein [Nematostella vectensis]			AIPGENE10038	Protein NLRC5 OS=Ictalurus punctatus GN=nlrc5 PE=2 SV=1
AIPGENE16897	Fibropellin-1 OS=Strongylocentrotus purpuratus GN=EGF1 PE=1 SV=2			AIPGENE13402	Transforming protein v-Fos/v-Fox OS=FBR murine osteosarcoma virus GN=FOS-FOX PE=3 SV=1			AIPGENE10055
AIPGENE16914	Very-long-chain (3R)-3-hydroxyacyl-[acyl-carrier protein] dehydratase 2 OS=Homo sapiens GN=PTPLB PE=1 SV=1			AIPGENE13750	predicted protein [Nematostella vectensis] >gi|156218493|gb|EDO39389.1| predicted protein [Nematostella vectensis]			AIPGENE10081	Uncharacterized protein OS=Strongylocentrotus purpuratus GN=Sp-Hypp_116 PE=4 SV=1
AIPGENE16924	Neurogenic locus Notch protein OS=Drosophila melanogaster GN=N PE=1 SV=3			AIPGENE13865	50S ribosomal protein L17 OS=Saccharophagus degradans (strain 2-40 / ATCC 43961 / DSM 17024) GN=rplQ PE=3 SV=1			AIPGENE10157	Death domain-associated protein 6 OS=Canis familiaris GN=DAXX PE=3 SV=1
AIPGENE16946				AIPGENE14017				AIPGENE10160	Complement C2 OS=Pongo pygmaeus GN=C2 PE=2 SV=1
AIPGENE17027	ATP-binding cassette sub-family A member 3 OS=Homo sapiens GN=ABCA3 PE=1 SV=2			AIPGENE14033	Ecto-NOX disulfide-thiol exchanger 1 OS=Homo sapiens GN=ENOX1 PE=1 SV=1			AIPGENE10185	Lipoxygenase homology domain-containing protein 1 OS=Mus musculus GN=Loxhd1 PE=2 SV=1
AIPGENE17047				AIPGENE14234	E3 ubiquitin-protein ligase MIB2 OS=Gallus gallus GN=MIB2 PE=2 SV=1			AIPGENE10186	CUB and sushi domain-containing protein 3 OS=Mus musculus GN=Csmd3 PE=2 SV=3
AIPGENE17134	Roundabout homolog 2 OS=Homo sapiens GN=ROBO2 PE=1 SV=2			AIPGENE14264	Uncharacterized protein OS=Polysphondylium pallidum GN=PPL_12563 PE=4 SV=1			AIPGENE10200	Carnitine O-palmitoyltransferase 1, muscle isoform OS=Sus scrofa GN=CPT1B PE=2 SV=1
AIPGENE17149	Aminopeptidase N OS=Oryctolagus cuniculus GN=ANPEP PE=1 SV=4			AIPGENE14385	DnaJ homolog subfamily C member 10 OS=Xenopus laevis GN=dnajc10 PE=2 SV=1			AIPGENE10250	Collagen alpha-6(VI) chain OS=Homo sapiens GN=COL6A6 PE=1 SV=2
AIPGENE17177	Tubulin beta-2 chain OS=Homarus americanus PE=2 SV=1			AIPGENE14480	Charged multivesicular body protein 5 OS=Rattus norvegicus GN=Chmp5 PE=2 SV=1			AIPGENE10279	TPR repeat-containing protein DDB_G0287407 OS=Dictyostelium discoideum GN=DDB_G0287407 PE=4 SV=1
AIPGENE17207	CD209 antigen-like protein D OS=Mus musculus GN=Cd209d PE=2 SV=1			AIPGENE14658	Serine/threonine-protein kinase TNNI3K OS=Rattus norvegicus GN=Tnni3k PE=2 SV=3			AIPGENE10301	Protein Wnt-8b OS=Danio rerio GN=wnt8b PE=2 SV=1
AIPGENE17346	Predicted protein OS=Nematostella vectensis GN=v1g212623 PE=4 SV=1			AIPGENE14662	Cytochrome b-245 light chain OS=Rattus norvegicus GN=Cyba PE=2 SV=3			AIPGENE10362	Uncharacterized protein OS=Aphanomyces astaci GN=H257_00200 PE=4 SV=1
AIPGENE17451	Polycystic kidney disease protein 1-like 2 OS=Mus musculus GN=Pkd1l2 PE=2 SV=1			AIPGENE14672	Tyrosinase OS=Streptomyces lincolnensis GN=melC2 PE=3 SV=2			AIPGENE10375	Tetratricopeptide repeat protein 28 OS=Homo sapiens GN=TTC28 PE=1 SV=4
AIPGENE17464	RUN and FYVE domain-containing protein 4 OS=Mus musculus GN=Rufy4 PE=2 SV=3			AIPGENE14701	Probable C-mannosyltransferase DPY19L1 OS=Homo sapiens GN=DPY19L1 PE=2 SV=1			AIPGENE10391	Probable ATP-dependent DNA helicase RecQ OS=Bacillus subtilis (strain 168) GN=recQ PE=3 SV=1
AIPGENE17478	Asparagine synthetase [glutamine-hydrolyzing] OS=Cricetulus griseus GN=ASNS PE=2 SV=2			AIPGENE14703	5-formyltetrahydrofolate cyclo-ligase OS=Mus musculus GN=Mthfs PE=2 SV=2			AIPGENE10406	Uncharacterized protein OS=Crassostrea gigas GN=CGI_10006644 PE=4 SV=1
AIPGENE17480	Mucin-17 OS=Homo sapiens GN=MUC17 PE=1 SV=2			AIPGENE14878	Lipase maturation factor 1 OS=Mus musculus GN=Lmf1 PE=1 SV=1			AIPGENE10421	Tolloid-like protein 1 OS=Gallus gallus GN=TLL1 PE=2 SV=1
AIPGENE17494	Fibroblast growth factor receptor 4 OS=Rattus norvegicus GN=Fgfr4 PE=1 SV=1			AIPGENE14908	Protein FAM132A OS=Danio rerio GN=fam132a PE=2 SV=1			AIPGENE10491	Fragile X mental retardation protein 1 homolog A OS=Xenopus laevis GN=fmr1-a PE=1 SV=1
AIPGENE17511	Golgi-associated plant pathogenesis-related protein 1 OS=Mus musculus GN=Glipr2 PE=2 SV=3			AIPGENE14947	Methylenetetrahydrofolate reductase OS=Mus musculus GN=Mthfr PE=2 SV=2			AIPGENE10494	Very long-chain specific acyl-CoA dehydrogenase, mitochondrial OS=Bos taurus GN=ACADVL PE=2 SV=3
AIPGENE17554	Epididymal sperm-binding protein 1 OS=Sus scrofa GN=ELSPBP1 PE=1 SV=1			AIPGENE14962	Prolyl 4-hydroxylase subunit alpha-1 OS=Mus musculus GN=P4ha1 PE=2 SV=2			AIPGENE10541	Putative diacyglycerol O-acyltransferase Rv0221 OS=Mycobacterium tuberculosis (strain ATCC 25618 / H37Rv) GN=Rv0221 PE=2 SV=1
AIPGENE17559	predicted protein [Nematostella vectensis] >gi|156218680|gb|EDO39573.1| predicted protein [Nematostella vectensis]			AIPGENE15292	Splicing factor, proline- and glutamine-rich OS=Homo sapiens GN=SFPQ PE=1 SV=2			AIPGENE10631	predicted protein [Nematostella vectensis] >gi|156210126|gb|EDO31329.1| predicted protein [Nematostella vectensis]
AIPGENE17619	Voltage-gated hydrogen channel 1 OS=Xenopus tropicalis GN=hvcn1 PE=2 SV=1			AIPGENE15752	Uroporphyrinogen decarboxylase OS=Danio rerio GN=urod PE=2 SV=1			AIPGENE10640
AIPGENE17633	ATP-binding cassette sub-family A member 1 OS=Mus musculus GN=Abca1 PE=1 SV=4			AIPGENE15890	Fibrinogen C domain-containing protein 1 OS=Macaca fascicularis GN=FIBCD1 PE=2 SV=1			AIPGENE10643
AIPGENE17714				AIPGENE15899	Ryncolin-2 OS=Cerberus rynchops PE=1 SV=1			AIPGENE10686	Uncharacterized protein OS=Pythium ultimum DAOM BR144 GN=PYU1_G001921 PE=4 SV=1
AIPGENE17726	APOBEC1 complementation factor OS=Pongo abelii GN=A1CF PE=2 SV=1			AIPGENE16230	Protein disulfide-isomerase A6 OS=Rattus norvegicus GN=Pdia6 PE=1 SV=2			AIPGENE10688	Venom prothrombin activator oscutarin-C non-catalytic subunit OS=Oxyuranus scutellatus PE=1 SV=1
AIPGENE17810	RNA-directed DNA polymerase from mobile element jockey OS=Drosophila melanogaster GN=pol PE=1 SV=1			AIPGENE16558	Probable hemoglobin and hemoglobin-haptoglobin-binding protein 3 OS=Haemophilus influenzae (strain ATCC 51907 / DSM 11121 / KW20 / Rd) GN=HI_0712 PE=1 SV=1			AIPGENE10690	Lactadherin OS=Rattus norvegicus GN=Mfge8 PE=2 SV=1
AIPGENE17877	Galectin-3-binding protein OS=Homo sapiens GN=LGALS3BP PE=1 SV=1			AIPGENE16638	Zinc metalloproteinase nas-4 OS=Caenorhabditis elegans GN=nas-4 PE=2 SV=4			AIPGENE10722
AIPGENE17916	Transmembrane protein 26 OS=Homo sapiens GN=TMEM26 PE=1 SV=1			AIPGENE16647	Grainyhead-like protein 2 homolog OS=Mus musculus GN=Grhl2 PE=2 SV=1			AIPGENE10731	Platelet glycoprotein Ib alpha chain OS=Mus musculus GN=Gp1ba PE=2 SV=2
AIPGENE17949	Zinc transporter 1 OS=Homo sapiens GN=SLC30A1 PE=1 SV=3			AIPGENE16651	Predicted protein (Fragment) OS=Nematostella vectensis GN=v1g80243 PE=4 SV=1			AIPGENE10888
AIPGENE17965	IgA FC receptor OS=Streptococcus agalactiae GN=bag PE=1 SV=1			AIPGENE16654	Transcription factor VBP OS=Gallus gallus GN=TEF PE=1 SV=2			AIPGENE10892	Uncharacterized protein OS=Capitella teleta GN=CAPTEDRAFT_226427 PE=4 SV=1
AIPGENE18004	Chondroitin sulfate ABC exolyase OS=Bacteroides thetaiotaomicron (strain ATCC 29148 / DSM 2079 / NCTC 10582 / E50 / VPI-5482) GN=chonabc PE=1 SV=1			AIPGENE16818	predicted protein [Nematostella vectensis] >gi|156209284|gb|EDO30587.1| predicted protein [Nematostella vectensis]			AIPGENE10933	Predicted protein OS=Nematostella vectensis GN=v1g241119 PE=4 SV=1
AIPGENE18055	Nematocyst outer wall antigen OS=Clytia hemisphaerica PE=2 SV=1			AIPGENE16869	Protein amnionless OS=Canis familiaris GN=AMN PE=2 SV=1			AIPGENE10953
AIPGENE18100	A disintegrin and metalloproteinase with thrombospondin motifs 18 OS=Homo sapiens GN=ADAMTS18 PE=1 SV=3			AIPGENE16880	Probable N-acetyltransferase camello OS=Xenopus tropicalis GN=cml PE=2 SV=1			AIPGENE11020	Hemicentin-1 OS=Homo sapiens GN=HMCN1 PE=1 SV=2
AIPGENE18145	Receptor-type tyrosine-protein phosphatase delta OS=Mus musculus GN=Ptprd PE=1 SV=3			AIPGENE16903				AIPGENE11024	Hemicentin-2 OS=Mus musculus GN=Hmcn2 PE=2 SV=1
AIPGENE18189	Phosphatidate cytidylyltransferase 1 OS=Homo sapiens GN=CDS1 PE=2 SV=2			AIPGENE16934	Serine/threonine-protein kinase RIO3 OS=Mus musculus GN=Riok3 PE=1 SV=3			AIPGENE11065	Retrovirus-related Pol polyprotein from transposon 17.6 OS=Drosophila melanogaster GN=pol PE=4 SV=1
AIPGENE18232				AIPGENE17124				AIPGENE11075	Tetratricopeptide repeat protein 28 OS=Mus musculus GN=Ttc28 PE=2 SV=3
AIPGENE18339	Sterol regulatory element-binding protein cleavage-activating protein OS=Homo sapiens GN=SCAP PE=1 SV=4			AIPGENE17166				AIPGENE11164	Insulin-like growth factor 1 receptor (Fragment) OS=Bos taurus GN=IGF1R PE=2 SV=1
AIPGENE18440	Transient-receptor-potential-like protein OS=Caenorhabditis elegans GN=trp-1 PE=2 SV=3			AIPGENE17417	LDLR chaperone MESD OS=Mus musculus GN=Mesdc2 PE=1 SV=1			AIPGENE11173	Heat shock factor protein 1 OS=Mus musculus GN=Hsf1 PE=1 SV=2
AIPGENE18473	Acetylcholinesterase OS=Bungarus fasciatus GN=ACHE PE=1 SV=2			AIPGENE17481				AIPGENE11179	Transmembrane protease serine 11D OS=Homo sapiens GN=TMPRSS11D PE=1 SV=1
AIPGENE18530	Aclacinomycin 10-hydroxylase RdmB OS=Streptomyces purpurascens GN=rdmB PE=1 SV=1			AIPGENE17491	hypothetical protein CAPTEDRAFT_195004 [Capitella teleta]			AIPGENE11194	Transmembrane protein 189 OS=Mus musculus GN=Tmem189 PE=2 SV=1
AIPGENE18547	ER degradation-enhancing alpha-mannosidase-like protein 3 OS=Xenopus laevis GN=edem3 PE=2 SV=2			AIPGENE17549	Zinc metalloproteinase nas-4 OS=Caenorhabditis elegans GN=nas-4 PE=2 SV=4			AIPGENE11227	Sushi, von Willebrand factor type A, EGF and pentraxin domain-containing protein 1 OS=Mus musculus GN=Svep1 PE=1 SV=1
AIPGENE18592	Golgi-associated plant pathogenesis-related protein 1 OS=Mus musculus GN=Glipr2 PE=2 SV=3			AIPGENE17675	Toxin CaTX-A OS=Carybdea alata PE=1 SV=1			AIPGENE11243	Uncharacterized protein OS=Emiliania huxleyi CCMP1516 GN=EMIHUDRAFT_249911 PE=4 SV=1
AIPGENE18609	AT-rich interactive domain-containing protein 2 OS=Homo sapiens GN=ARID2 PE=1 SV=2			AIPGENE17751	Sodium/glucose cotransporter 4 OS=Homo sapiens GN=SLC5A9 PE=1 SV=2			AIPGENE11246	predicted protein [Nematostella vectensis] >gi|156228695|gb|EDO49493.1| predicted protein [Nematostella vectensis]
AIPGENE18835	Glycine N-methyltransferase OS=Rattus norvegicus GN=Gnmt PE=1 SV=2			AIPGENE17762	predicted protein [Nematostella vectensis] >gi|156225385|gb|EDO46203.1| predicted protein [Nematostella vectensis]			AIPGENE11248	Nidogen-2 OS=Homo sapiens GN=NID2 PE=1 SV=3
AIPGENE18864	Cleft lip and palate transmembrane protein 1 homolog OS=Danio rerio GN=clptm1 PE=2 SV=1			AIPGENE17846	Protein GUCD1 OS=Mus musculus GN=Gucd1 PE=2 SV=2			AIPGENE11251	Aggrecan core protein OS=Homo sapiens GN=ACAN PE=1 SV=2
AIPGENE18865	Vascular endothelial growth factor receptor 1 OS=Gallus gallus GN=FLT1 PE=2 SV=1			AIPGENE17918	Hemicentin-2 OS=Mus musculus GN=Hmcn2 PE=2 SV=1			AIPGENE11316	Predicted protein OS=Nematostella vectensis GN=v1g243071 PE=4 SV=1
AIPGENE18868	Eukaryotic translation initiation factor 5 OS=Rattus norvegicus GN=Eif5 PE=1 SV=1			AIPGENE17998	Contactin-associated protein 1 OS=Rattus norvegicus GN=Cntnap1 PE=1 SV=1			AIPGENE11355	Leucine-zipper-like transcriptional regulator 1 OS=Homo sapiens GN=LZTR1 PE=1 SV=2
AIPGENE18891	Disintegrin and metalloproteinase domain-containing protein 26A OS=Mus musculus GN=Adam26a PE=2 SV=2			AIPGENE18045				AIPGENE11357	Predicted protein OS=Nematostella vectensis GN=v1g243071 PE=4 SV=1
AIPGENE18893	Uncharacterized protein DDB_G0290685 OS=Dictyostelium discoideum GN=DDB_G0290685 PE=2 SV=2			AIPGENE18117	Lysine-specific demethylase 4A OS=Mus musculus GN=Kdm4a PE=1 SV=3			AIPGENE11360	Protein PLANT CADMIUM RESISTANCE 10 OS=Arabidopsis thaliana GN=PCR10 PE=2 SV=1
AIPGENE18920	Phosphoenolpyruvate carboxykinase [GTP], mitochondrial OS=Mus musculus GN=Pck2 PE=1 SV=1			AIPGENE18730	hypothetical protein BRAFLDRAFT_98594 [Branchiostoma floridae] >gi|229288974|gb|EEN59663.1| hypothetical protein BRAFLDRAFT_98594 [Branchiostoma floridae]			AIPGENE11370	Cystathionine gamma-lyase OS=Dictyostelium discoideum GN=cysA PE=1 SV=1
AIPGENE18947	Endothelin-converting enzyme 1 OS=Rattus norvegicus GN=Ece1 PE=1 SV=2			AIPGENE18788	Glycolipid transfer protein OS=Pan troglodytes GN=GLTP PE=2 SV=1			AIPGENE11374	Cell wall integrity protein scw1 OS=Schizosaccharomyces pombe (strain 972 / ATCC 24843) GN=scw1 PE=1 SV=1
AIPGENE19059	Ankyrin repeat domain-containing protein 27 OS=Pongo abelii GN=ANKRD27 PE=2 SV=1			AIPGENE18834				AIPGENE11426	Proline-rich transmembrane protein 1 OS=Rattus norvegicus GN=Prrt1 PE=1 SV=2
AIPGENE19083	Short-chain collagen C4 (Fragment) OS=Ephydatia muelleri PE=2 SV=1			AIPGENE19098	Protein FAM46A OS=Homo sapiens GN=FAM46A PE=2 SV=2			AIPGENE11428	Cystathionine gamma-synthase OS=Helicobacter pylori (strain ATCC 700392 / 26695) GN=metB PE=1 SV=1
AIPGENE19168	Predicted protein OS=Nematostella vectensis GN=v1g209103 PE=4 SV=1			AIPGENE19142				AIPGENE11467	Serine protease 23 OS=Rattus norvegicus GN=Prss23 PE=2 SV=1
AIPGENE19222	Toxin CrTX-A OS=Carybdea rastonii PE=1 SV=1			AIPGENE19239	Nucleotide exchange factor SIL1 OS=Homo sapiens GN=SIL1 PE=1 SV=1			AIPGENE11469	MAM and LDL-receptor class A domain-containing protein 1 OS=Homo sapiens GN=MALRD1 PE=4 SV=3
AIPGENE19343	Golgi-associated plant pathogenesis-related protein 1 OS=Homo sapiens GN=GLIPR2 PE=1 SV=3			AIPGENE19944				AIPGENE11490	Predicted protein OS=Nematostella vectensis GN=v1g204782 PE=4 SV=1
AIPGENE19469	Sodium- and chloride-dependent betaine transporter OS=Rattus norvegicus GN=Slc6a12 PE=2 SV=1			AIPGENE19952	Proline synthase co-transcribed bacterial homolog protein OS=Homo sapiens GN=PROSC PE=1 SV=1			AIPGENE11501	Phosphatidylserine decarboxylase proenzyme OS=Pongo abelii GN=PISD PE=2 SV=1
AIPGENE19524	Putative uncharacterized protein OS=Daphnia pulex GN=DAPPUDRAFT_241416 PE=4 SV=1			AIPGENE19956	Kelch domain-containing protein 2 OS=Homo sapiens GN=KLHDC2 PE=1 SV=1			AIPGENE11539	Lactadherin OS=Rattus norvegicus GN=Mfge8 PE=2 SV=1
AIPGENE19529				AIPGENE19986	D-3-phosphoglycerate dehydrogenase OS=Bos taurus GN=PHGDH PE=2 SV=3			AIPGENE11605	Acetyl-CoA carboxylase OS=Gallus gallus GN=ACAC PE=1 SV=1
AIPGENE19570	Pancreatic triacylglycerol lipase (Fragment) OS=Myocastor coypus GN=PNLIP PE=2 SV=1			AIPGENE20047	Hsp90 co-chaperone Cdc37 OS=Tetraodon fluviatilis GN=cdc37 PE=3 SV=1			AIPGENE11611	Nematocyst outer wall antigen OS=Clytia hemisphaerica PE=2 SV=1
AIPGENE19620	Predicted protein OS=Nematostella vectensis GN=v1g242265 PE=4 SV=1			AIPGENE20050				AIPGENE11657	Signal peptide, CUB and EGF-like domain-containing protein 2 OS=Homo sapiens GN=SCUBE2 PE=2 SV=2
AIPGENE19640	Aldehyde dehydrogenase family 3 member B1 OS=Homo sapiens GN=ALDH3B1 PE=1 SV=1			AIPGENE20077	Hsp90 co-chaperone Cdc37 OS=Rattus norvegicus GN=Cdc37 PE=1 SV=2			AIPGENE11690	predicted protein [Nematostella vectensis] >gi|156214277|gb|EDO35269.1| predicted protein [Nematostella vectensis]
AIPGENE19685	Expansin-YoaJ OS=Bacillus subtilis (strain 168) GN=yoaJ PE=1 SV=1			AIPGENE20114	Protein N-terminal glutamine amidohydrolase OS=Danio rerio GN=wdyhv1 PE=2 SV=1			AIPGENE11705	Fibrillin-2 OS=Homo sapiens GN=FBN2 PE=1 SV=3
AIPGENE19722	Chitin binding protein domain containing protein OS=Haemonchus contortus GN=HCOI_01844400 PE=4 SV=1			AIPGENE20436	Transcription factor AP-1 OS=Serinus canaria GN=JUN PE=2 SV=1			AIPGENE11709	Calcium-activated potassium channel subunit alpha-1 OS=Bos taurus GN=KCNMA1 PE=1 SV=2
AIPGENE19728	Delta(8)-fatty-acid desaturase OS=Helianthus annuus GN=sld1 PE=1 SV=1			AIPGENE20516	DNA topoisomerase 1 OS=Xenopus laevis GN=top1 PE=2 SV=1			AIPGENE11728
AIPGENE19737	Carbonic anhydrase 2 OS=Tribolodon hakonensis GN=ca2 PE=2 SV=3			AIPGENE20955	Peptidyl-prolyl cis-trans isomerase FKBP2 OS=Mus musculus GN=Fkbp2 PE=1 SV=1			AIPGENE11777	Protein ECT2 OS=Mus musculus GN=Ect2 PE=1 SV=2
AIPGENE19786	Inactive pancreatic lipase-related protein 1 OS=Rattus norvegicus GN=Pnliprp1 PE=2 SV=1			AIPGENE21028	Methionine synthase reductase OS=Rattus norvegicus GN=Mtrr PE=2 SV=2			AIPGENE11783	Neuron navigator 3 OS=Danio rerio GN=nav3 PE=3 SV=1
AIPGENE19799	A disintegrin and metalloproteinase with thrombospondin motifs 6 OS=Homo sapiens GN=ADAMTS6 PE=2 SV=2			AIPGENE21086	Stress-induced-phosphoprotein 1 OS=Bos taurus GN=STIP1 PE=2 SV=1			AIPGENE11829	Matrix metalloproteinase-17 OS=Mus musculus GN=Mmp17 PE=1 SV=3
AIPGENE19813	A disintegrin and metalloproteinase with thrombospondin motifs 6 OS=Homo sapiens GN=ADAMTS6 PE=2 SV=2			AIPGENE21237	Zinc finger protein 134 OS=Homo sapiens GN=ZNF134 PE=2 SV=2			AIPGENE11839	Predicted protein OS=Nematostella vectensis GN=v1g240773 PE=4 SV=1
AIPGENE19847	Macrophage scavenger receptor types I and II OS=Oryctolagus cuniculus GN=MSR1 PE=2 SV=1			AIPGENE21239	Sushi, von Willebrand factor type A, EGF and pentraxin domain-containing protein 1 OS=Rattus norvegicus GN=Svep1 PE=1 SV=1			AIPGENE11846	2-acylglycerol O-acyltransferase 2-A OS=Xenopus laevis GN=mogat2-a PE=2 SV=1
AIPGENE19900	Pancreatic lipase-related protein 2 OS=Cavia porcellus GN=PNLIPRP2 PE=1 SV=1			AIPGENE21467				AIPGENE11862	StAR-related lipid transfer protein 9 OS=Homo sapiens GN=STARD9 PE=1 SV=3
AIPGENE19940	NACHT, LRR and PYD domains-containing protein 4F OS=Mus musculus GN=Nlrp4f PE=2 SV=1			AIPGENE21471				AIPGENE11883	Sphingolipid delta(4)-desaturase DES1 OS=Bos taurus GN=DEGS1 PE=2 SV=1
AIPGENE19945	Coagulation factor V OS=Mus musculus GN=F5 PE=1 SV=1			AIPGENE21564	Histamine H2 receptor OS=Pongo pygmaeus GN=HRH2 PE=3 SV=1			AIPGENE11887	Phthiocerol synthesis polyketide synthase type I PpsC OS=Mycobacterium tuberculosis (strain ATCC 25618 / H37Rv) GN=ppsC PE=1 SV=2
AIPGENE19964	Catechol O-methyltransferase domain-containing protein 1 OS=Homo sapiens GN=COMTD1 PE=1 SV=1			AIPGENE21738	Heat shock cognate 71 kDa protein OS=Saguinus oedipus GN=HSPA8 PE=2 SV=1			AIPGENE11891	predicted protein [Nematostella vectensis] >gi|156212533|gb|EDO33589.1| predicted protein [Nematostella vectensis]
AIPGENE20033	Zinc metalloproteinase nas-6 OS=Caenorhabditis elegans GN=nas-6 PE=2 SV=2			AIPGENE22064	Transmembrane prolyl 4-hydroxylase OS=Mus musculus GN=P4htm PE=2 SV=1			AIPGENE11903	Translation initiation factor IF-2 OS=Geobacter lovleyi (strain ATCC BAA-1151 / DSM 17278 / SZ) GN=infB PE=3 SV=1
AIPGENE20095	Protein gar2 OS=Schizosaccharomyces pombe (strain 972 / ATCC 24843) GN=gar2 PE=1 SV=2			AIPGENE22122	D-3-phosphoglycerate dehydrogenase OS=Mus musculus GN=Phgdh PE=1 SV=3			AIPGENE11927	Neurogenic locus notch homolog protein 2 OS=Homo sapiens GN=NOTCH2 PE=1 SV=3
AIPGENE20141	Predicted protein OS=Nematostella vectensis GN=v1g238736 PE=4 SV=1			AIPGENE22130				AIPGENE11952	Influenza virus NS1A-binding protein homolog OS=Xenopus laevis GN=ivns1abp PE=2 SV=1
AIPGENE20153	Predicted protein OS=Nematostella vectensis GN=v1g238736 PE=4 SV=1			AIPGENE22382	Zinc finger protein 665 OS=Pongo abelii GN=ZNF665 PE=2 SV=1			AIPGENE11994
AIPGENE20164	Manganese-dependent ADP-ribose/CDP-alcohol diphosphatase OS=Danio rerio GN=adprm PE=1 SV=1			AIPGENE22414	Predicted protein OS=Nematostella vectensis GN=v1g216424 PE=4 SV=1			AIPGENE11995
AIPGENE20185	Predicted protein OS=Nematostella vectensis GN=v1g238736 PE=4 SV=1			AIPGENE22416	Predicted protein OS=Nematostella vectensis GN=v1g242688 PE=4 SV=1			AIPGENE12083	Predicted protein OS=Nematostella vectensis GN=v1g205392 PE=4 SV=1
AIPGENE20243				AIPGENE22464	Integrator complex subunit 6 OS=Homo sapiens GN=INTS6 PE=1 SV=1			AIPGENE12111	Multidrug resistance-associated protein 5 OS=Rattus norvegicus GN=Abcc5 PE=2 SV=1
AIPGENE20289	Beta-hexosaminidase OS=Vibrio vulnificus GN=hex PE=3 SV=1			AIPGENE22499				AIPGENE12150
AIPGENE20335	Collagen alpha-1(XXVII) chain OS=Mus musculus GN=Col27a1 PE=2 SV=1			AIPGENE22500	Cytochrome P450 3A24 OS=Ovis aries GN=CYP3A24 PE=2 SV=1			AIPGENE12173	Clavaminate synthase-like protein At3g21360 OS=Arabidopsis thaliana GN=At3g21360 PE=1 SV=1
AIPGENE20336	Insulin-induced gene 2 protein OS=Mus musculus GN=Insig2 PE=1 SV=1			AIPGENE23221	Procollagen-lysine,2-oxoglutarate 5-dioxygenase 3 OS=Rattus norvegicus GN=Plod3 PE=2 SV=1			AIPGENE12192	Dimethylaniline monooxygenase [N-oxide-forming] 2 OS=Pan troglodytes GN=FMO2 PE=3 SV=3
AIPGENE20413	Probable chitinase 3 OS=Drosophila melanogaster GN=Cht3 PE=2 SV=2			AIPGENE23225	Procollagen-lysine,2-oxoglutarate 5-dioxygenase 3 OS=Rattus norvegicus GN=Plod3 PE=2 SV=1			AIPGENE12195	Protein ZINC INDUCED FACILITATOR 1 OS=Arabidopsis thaliana GN=ZIF1 PE=1 SV=2
AIPGENE20472	Lipoxygenase OS=Actineria villosa GN=Avt-lox PE=2 SV=1			AIPGENE23745	Transformer-2 protein homolog beta OS=Rattus norvegicus GN=Tra2b PE=1 SV=1			AIPGENE12313	Fibrillin-2 OS=Homo sapiens GN=FBN2 PE=1 SV=3
AIPGENE20474	Fibropellin-1 OS=Strongylocentrotus purpuratus GN=EGF1 PE=1 SV=2			AIPGENE24015	Ubiquitin carboxyl-terminal hydrolase 1 OS=Mus musculus GN=Usp1 PE=2 SV=1			AIPGENE12316	Rap1 GTPase-activating protein 2 OS=Homo sapiens GN=RAP1GAP2 PE=1 SV=2
AIPGENE20502	Golgi-associated plant pathogenesis-related protein 1 OS=Homo sapiens GN=GLIPR2 PE=1 SV=3			AIPGENE24026	Glutamate dehydrogenase OS=Bacteroides thetaiotaomicron (strain ATCC 29148 / DSM 2079 / NCTC 10582 / E50 / VPI-5482) GN=gdhA PE=3 SV=2			AIPGENE12333
AIPGENE20525	predicted protein [Nematostella vectensis] >gi|156210973|gb|EDO32111.1| predicted protein [Nematostella vectensis]			AIPGENE24032	26S proteasome non-ATPase regulatory subunit 10 OS=Mus musculus GN=Psmd10 PE=1 SV=3			AIPGENE12347	Collagen alpha-6(VI) chain OS=Homo sapiens GN=COL6A6 PE=1 SV=2
AIPGENE20554	Major facilitator superfamily domain-containing protein 12 OS=Mus musculus GN=Mfsd12 PE=1 SV=1			AIPGENE24172	Amiloride-sensitive amine oxidase [copper-containing] OS=Mus musculus GN=Aoc1 PE=2 SV=1			AIPGENE12367	Predicted protein OS=Nematostella vectensis GN=v1g246436 PE=4 SV=1
AIPGENE20557	Major facilitator superfamily domain-containing protein 12 OS=Mus musculus GN=Mfsd12 PE=1 SV=1			AIPGENE24273	Fatty acid desaturase 6 OS=Homo sapiens GN=FADS6 PE=2 SV=2			AIPGENE12478	Putative uncharacterized protein OS=Branchiostoma floridae GN=BRAFLDRAFT_105474 PE=4 SV=1
AIPGENE20570	Dual specificity protein phosphatase CDC14A OS=Homo sapiens GN=CDC14A PE=1 SV=1			AIPGENE24286	Predicted protein OS=Nematostella vectensis GN=v1g246113 PE=4 SV=1			AIPGENE12484	Vacuolar protein sorting-associated protein 13A OS=Homo sapiens GN=VPS13A PE=1 SV=2
AIPGENE20649				AIPGENE24479	2-oxoglutarate and iron-dependent oxygenase domain-containing protein 2 OS=Danio rerio GN=ogfod2 PE=2 SV=1			AIPGENE12500	Pappalysin-1 OS=Homo sapiens GN=PAPPA PE=1 SV=3
AIPGENE20683	Organic cation transporter protein OS=Drosophila melanogaster GN=Orct PE=1 SV=1			AIPGENE24487	Tetratricopeptide repeat protein 28 OS=Homo sapiens GN=TTC28 PE=1 SV=4			AIPGENE12506	Trans-L-3-hydroxyproline dehydratase OS=Saccoglossus kowalevskii GN=l3hypdh PE=1 SV=1
AIPGENE20690	Collagen alpha-5(VI) chain OS=Mus musculus GN=Col6a5 PE=1 SV=3			AIPGENE24685	Stromal cell-derived factor 2 OS=Bos taurus GN=SDF2 PE=2 SV=1			AIPGENE12544	Probable global transcription activator SNF2L2 OS=Mus musculus GN=Smarca2 PE=1 SV=1
AIPGENE20700				AIPGENE24790	Contactin-associated protein-like 2 OS=Mus musculus GN=Cntnap2 PE=1 SV=2			AIPGENE12549	Prolow-density lipoprotein receptor-related protein 1 OS=Mus musculus GN=Lrp1 PE=1 SV=1
AIPGENE20703				AIPGENE25057	Beta-galactosidase-1-like protein 3 OS=Homo sapiens GN=GLB1L3 PE=2 SV=3			AIPGENE12572	PREDICTED: uncharacterized protein LOC100710209, partial [Oreochromis niloticus]
AIPGENE20752	Predicted protein OS=Nematostella vectensis GN=v1g246058 PE=4 SV=1			AIPGENE25084	Box C/D snoRNA protein 1 OS=Pongo abelii GN=ZNHIT6 PE=2 SV=1			AIPGENE12596	Collagen triple helix repeat-containing protein 1 OS=Homo sapiens GN=CTHRC1 PE=1 SV=1
AIPGENE20815	Protein FAM26F OS=Mus musculus GN=Fam26f PE=2 SV=1			AIPGENE25107	Eukaryotic translation initiation factor 2A OS=Danio rerio GN=eif2a PE=2 SV=1			AIPGENE12683	Stereocilin OS=Mus musculus GN=Strc PE=2 SV=2
AIPGENE20824	Ectonucleoside triphosphate diphosphohydrolase 7 OS=Xenopus tropicalis GN=entpd7 PE=2 SV=1			AIPGENE25239				AIPGENE12685	Xanthine dehydrogenase OS=Drosophila melanogaster GN=ry PE=2 SV=2
AIPGENE20825	Cell surface glycoprotein 1 OS=Clostridium thermocellum (strain ATCC 27405 / DSM 1237) GN=olpB PE=4 SV=2			AIPGENE25416	ETS domain-containing protein Elk-1 OS=Mus musculus GN=Elk1 PE=2 SV=3			AIPGENE12694	Cadherin-23 OS=Mus musculus GN=Cdh23 PE=1 SV=2
AIPGENE20833	ATP-binding cassette sub-family G member 4 OS=Homo sapiens GN=ABCG4 PE=1 SV=2			AIPGENE25720	Di-N-acetylchitobiase OS=Homo sapiens GN=CTBS PE=1 SV=1			AIPGENE12700	G-protein coupled receptor GRL101 OS=Lymnaea stagnalis PE=2 SV=1
AIPGENE20837	Neural Wiskott-Aldrich syndrome protein OS=Bos taurus GN=WASL PE=1 SV=1			AIPGENE25726	Solute carrier family 17 member 9 OS=Homo sapiens GN=SLC17A9 PE=2 SV=2			AIPGENE12701	Equistatin OS=Actinia equina PE=1 SV=1
AIPGENE20839	Beta-1,4-N-acetylgalactosaminyltransferase 3 OS=Homo sapiens GN=B4GALNT3 PE=1 SV=2			AIPGENE25828	DnaJ homolog subfamily C member 3 OS=Bos taurus GN=DNAJC3 PE=1 SV=1			AIPGENE12702	Rhodopsin OS=Scyliorhinus canicula GN=rho PE=2 SV=1
AIPGENE20876	Mannan-binding lectin serine protease 1 OS=Mus musculus GN=Masp1 PE=1 SV=2			AIPGENE25880	Calumenin-A OS=Salmo salar GN=calua PE=2 SV=1			AIPGENE12722
AIPGENE20898				AIPGENE26038	Uncharacterized protein OS=Danio rerio GN=zgc:113208 PE=2 SV=1			AIPGENE12723	Aldehyde dehydrogenase family 3 member B1 OS=Homo sapiens GN=ALDH3B1 PE=1 SV=1
AIPGENE21105	Predicted protein OS=Nematostella vectensis GN=v1g163628 PE=4 SV=1			AIPGENE26103	DnaJ homolog subfamily B member 4 OS=Pongo abelii GN=DNAJB4 PE=2 SV=1			AIPGENE12725	Protein FAM111A OS=Homo sapiens GN=FAM111A PE=1 SV=2
AIPGENE21148	predicted protein [Nematostella vectensis] >gi|156222695|gb|EDO43537.1| predicted protein [Nematostella vectensis]			AIPGENE26161	Transcription factor Maf OS=Danio rerio GN=maf PE=1 SV=1			AIPGENE12733
AIPGENE21160	predicted protein [Nematostella vectensis] >gi|156210349|gb|EDO31530.1| predicted protein [Nematostella vectensis]			AIPGENE26182	UDP-N-acetylglucosamine--peptide N-acetylglucosaminyltransferase 110 kDa subunit OS=Rattus norvegicus GN=Ogt PE=1 SV=1			AIPGENE12737	predicted protein [Nematostella vectensis] >gi|156218461|gb|EDO39358.1| predicted protein [Nematostella vectensis]
AIPGENE21223	Serine/threonine-protein kinase ULK2 OS=Homo sapiens GN=ULK2 PE=1 SV=3			AIPGENE26220	Protein phosphatase 1 regulatory subunit 3A OS=Oryctolagus cuniculus GN=PPP1R3A PE=1 SV=1			AIPGENE12777	Brain protein I3 OS=Bos taurus GN=BRI3 PE=2 SV=1
AIPGENE21249	ATP-binding cassette sub-family G member 2 OS=Rattus norvegicus GN=Abcg2 PE=1 SV=1			AIPGENE26271	Transcription factor HES-1-A OS=Xenopus laevis GN=hes1-a PE=1 SV=1			AIPGENE12778	Galactokinase OS=Homo sapiens GN=GALK1 PE=1 SV=1
AIPGENE21331	Carnitine O-palmitoyltransferase 1, liver isoform OS=Homo sapiens GN=CPT1A PE=1 SV=2			AIPGENE26592	Putative 1-aminocyclopropane-1-carboxylate deaminase OS=Thermotoga maritima (strain ATCC 43589 / MSB8 / DSM 3109 / JCM 10099) GN=TM_0225 PE=3 SV=1			AIPGENE12845	Endothelin-converting enzyme 1 OS=Rattus norvegicus GN=Ece1 PE=1 SV=2
AIPGENE21358	Lipoxygenase homology domain-containing protein 1 OS=Homo sapiens GN=LOXHD1 PE=2 SV=3			AIPGENE26595	Putative 1-aminocyclopropane-1-carboxylate deaminase OS=Thermotoga maritima (strain ATCC 43589 / MSB8 / DSM 3109 / JCM 10099) GN=TM_0225 PE=3 SV=1			AIPGENE12894	Nucleolin OS=Gallus gallus GN=NCL PE=1 SV=1
AIPGENE21410	Myocyte enhancer factor 2 splice variant II OS=Nematostella vectensis GN=mef2 PE=2 SV=1			AIPGENE26625	A disintegrin and metalloproteinase with thrombospondin motifs 19 OS=Homo sapiens GN=ADAMTS19 PE=2 SV=2			AIPGENE12933	GRAM domain-containing protein 1B OS=Homo sapiens GN=GRAMD1B PE=1 SV=1
AIPGENE21416	Myocyte-specific enhancer factor 2C OS=Sus scrofa GN=MEF2C PE=2 SV=1			AIPGENE26654	Collagen-like protein 7 OS=Acanthamoeba polyphaga mimivirus GN=MIMI_L669 PE=4 SV=1			AIPGENE12935	G-protein coupled receptor 161 OS=Mus musculus GN=Gpr161 PE=1 SV=1
AIPGENE21450	Redox-regulatory protein FAM213A OS=Bos taurus GN=FAM213A PE=2 SV=1			AIPGENE26697	E3 ubiquitin-protein ligase Mdm2 OS=Equus caballus GN=MDM2 PE=2 SV=1			AIPGENE13021	Synaptotagmin-7 OS=Homo sapiens GN=SYT7 PE=1 SV=3
AIPGENE21483	Ras-related GTP-binding protein C OS=Mus musculus GN=Rragc PE=1 SV=1			AIPGENE26801	Peptide deformylase, mitochondrial OS=Homo sapiens GN=PDF PE=1 SV=1			AIPGENE13045	Chymotrypsin-C OS=Bos taurus GN=CTRC PE=1 SV=2
AIPGENE21611	Uncharacterized protein OS=Strongylocentrotus purpuratus GN=Sp-Rt9 PE=4 SV=1			AIPGENE26806	Peptide deformylase, mitochondrial OS=Homo sapiens GN=PDF PE=1 SV=1			AIPGENE13101	Major facilitator superfamily domain-containing protein 6 OS=Sus scrofa GN=MFSD6 PE=2 SV=1
AIPGENE21614	Ethanolamine-phosphate phospho-lyase OS=Xenopus laevis GN=etnppl PE=2 SV=1			AIPGENE26995	Nipped-B-like protein B OS=Danio rerio GN=nipblb PE=2 SV=1			AIPGENE13124	SID1 transmembrane family member 2 OS=Rattus norvegicus GN=Sidt2 PE=1 SV=2
AIPGENE21619	Aldehyde dehydrogenase family 3 member B1 OS=Homo sapiens GN=ALDH3B1 PE=1 SV=1			AIPGENE26997	Serine/arginine-rich splicing factor 3 OS=Mus musculus GN=Srsf3 PE=1 SV=1			AIPGENE13125
AIPGENE21666				AIPGENE27038	predicted protein [Nematostella vectensis] >gi|156226834|gb|EDO47641.1| predicted protein [Nematostella vectensis]			AIPGENE13136	Predicted protein OS=Nematostella vectensis GN=v1g197150 PE=4 SV=1
AIPGENE21696				AIPGENE27109	Lactation elevated protein 1 OS=Homo sapiens GN=LACE1 PE=2 SV=2			AIPGENE13137
AIPGENE21713	Thymosin beta-b OS=Cyprinus carpio PE=3 SV=3			AIPGENE27397	predicted protein [Nematostella vectensis] >gi|156220873|gb|EDO41735.1| predicted protein [Nematostella vectensis]			AIPGENE13176
AIPGENE21745				AIPGENE27400	Vitamin K-dependent gamma-carboxylase OS=Delphinapterus leucas GN=GGCX PE=2 SV=1			AIPGENE13205	Predicted protein OS=Nematostella vectensis GN=v1g244522 PE=4 SV=1
AIPGENE21866	DBH-like monooxygenase protein 1 homolog OS=Danio rerio GN=moxd1 PE=2 SV=2			AIPGENE27402	HMG domain-containing protein 3 OS=Homo sapiens GN=HMGXB3 PE=2 SV=2			AIPGENE13209	Carboxypeptidase A2 OS=Homo sapiens GN=CPA2 PE=1 SV=3
AIPGENE21881	Arachidonate 5-lipoxygenase OS=Homo sapiens GN=ALOX5 PE=1 SV=2			AIPGENE27408	predicted protein [Nematostella vectensis] >gi|156223623|gb|EDO44456.1| predicted protein [Nematostella vectensis]			AIPGENE13212
AIPGENE21905				AIPGENE27501	Serine/arginine-rich splicing factor 4 OS=Mus musculus GN=Srsf4 PE=2 SV=1			AIPGENE13236	Collagen triple helix repeat-containing protein 1 OS=Rattus norvegicus GN=Cthrc1 PE=1 SV=1
AIPGENE21945				AIPGENE27600	Ankyrin repeat domain-containing protein 10 OS=Mus musculus GN=Ankrd10 PE=2 SV=2			AIPGENE13246	Phosphatase and actin regulator 2 OS=Homo sapiens GN=PHACTR2 PE=1 SV=2
AIPGENE21961				AIPGENE27663	Tumor necrosis factor receptor superfamily member 27 OS=Mus musculus GN=Eda2r PE=2 SV=1			AIPGENE13263	predicted protein [Nematostella vectensis] >gi|156228514|gb|EDO49313.1| predicted protein [Nematostella vectensis]
AIPGENE21969				AIPGENE27747	Suppressor of tumorigenicity 14 protein homolog OS=Mus musculus GN=St14 PE=1 SV=2			AIPGENE13405	Scavenger receptor cysteine-rich type 1 protein M130 OS=Bos taurus GN=CD163 PE=1 SV=2
AIPGENE21981	EH domain-binding protein 1 OS=Homo sapiens GN=EHBP1 PE=1 SV=3			AIPGENE27854	Phosphoethanolamine N-methyltransferase 3 OS=Arabidopsis thaliana GN=NMT3 PE=2 SV=2			AIPGENE13459	Platelet glycoprotein 4 OS=Mesocricetus auratus GN=CD36 PE=2 SV=3
AIPGENE22193	Uncharacterized threonine-rich GPI-anchored glycoprotein PJ4664.02 OS=Schizosaccharomyces pombe (strain 972 / ATCC 24843) GN=SPBPJ4664.02 PE=4 SV=1			AIPGENE28039	Collagen type IV alpha-3-binding protein OS=Cricetulus griseus GN=COL4A3BP PE=1 SV=1			AIPGENE13474	Smoothelin OS=Homo sapiens GN=SMTN PE=1 SV=7
AIPGENE22220	Arachidonate 5-lipoxygenase OS=Mus musculus GN=Alox5 PE=1 SV=3			AIPGENE28230	Sulfotransferase 1C2A OS=Rattus norvegicus GN=Sult1c2a PE=2 SV=2			AIPGENE13502	Receptor-type tyrosine-protein phosphatase S OS=Mus musculus GN=Ptprs PE=1 SV=1
AIPGENE22250	G-protein coupled receptor 126 OS=Danio rerio GN=gpr126 PE=2 SV=1							AIPGENE13505	Uncharacterized protein OS=Strongylocentrotus purpuratus GN=Sp-Hypp_2457 PE=4 SV=1
AIPGENE22311	Predicted protein OS=Nematostella vectensis GN=v1g245953 PE=4 SV=1							AIPGENE13509
AIPGENE22476	A disintegrin and metalloproteinase with thrombospondin motifs 17 OS=Homo sapiens GN=ADAMTS17 PE=2 SV=2							AIPGENE13511	Mucin-4 OS=Homo sapiens GN=MUC4 PE=1 SV=4
AIPGENE22491	Contactin-associated protein-like 2 OS=Homo sapiens GN=CNTNAP2 PE=1 SV=1							AIPGENE13568	3-hydroxybutyrate dehydrogenase type 2 OS=Bos taurus GN=BDH2 PE=2 SV=1
AIPGENE22506	Choline-phosphate cytidylyltransferase B OS=Homo sapiens GN=PCYT1B PE=1 SV=1							AIPGENE13680	Centrosomal protein POC5 OS=Mus musculus GN=Poc5 PE=2 SV=1
AIPGENE22527	Protein NPC2 homolog OS=Drosophila melanogaster GN=Npc2a PE=1 SV=1							AIPGENE13693	Chitin synthase 1 OS=Neurospora crassa (strain ATCC 24698 / 74-OR23-1A / CBS 708.71 / DSM 1257 / FGSC 987) GN=chs-1 PE=3 SV=2
AIPGENE22587	PREDICTED: uncharacterized protein LOC101818381 [Ficedula albicollis]							AIPGENE13706	Transient receptor potential cation channel subfamily A member 1 OS=Homo sapiens GN=TRPA1 PE=1 SV=3
AIPGENE22610	Actin-depolymerizing factor 7 OS=Arabidopsis thaliana GN=ADF7 PE=2 SV=1							AIPGENE13723	Endothelin-converting enzyme 2 OS=Mus musculus GN=Ece2 PE=2 SV=2
AIPGENE22614	Actin-depolymerizing factor 1, isoforms a/b OS=Caenorhabditis elegans GN=unc-60 PE=1 SV=2							AIPGENE13728	Transient receptor potential cation channel subfamily A member 1 OS=Mus musculus GN=Trpa1 PE=1 SV=1
AIPGENE22675	Extracellular calcium-sensing receptor OS=Bos taurus GN=CASR PE=2 SV=1							AIPGENE13785	Predicted protein OS=Nematostella vectensis GN=v1g220854 PE=4 SV=1
AIPGENE22679	Dystrophin OS=Gallus gallus GN=DMD PE=2 SV=1							AIPGENE13806	b(0,+)-type amino acid transporter 1 OS=Mus musculus GN=Slc7a9 PE=1 SV=1
AIPGENE22688	Collagen alpha-3(VI) chain OS=Homo sapiens GN=COL6A3 PE=1 SV=5							AIPGENE13828	Long chain acyl-CoA synthetase 8 OS=Arabidopsis thaliana GN=LACS8 PE=1 SV=1
AIPGENE22693	Toxin CfTX-2 OS=Chironex fleckeri PE=1 SV=1							AIPGENE13843	Tektin-1 OS=Canis familiaris GN=TEKT1 PE=2 SV=1
AIPGENE22718	Toxin CfTX-2 OS=Chironex fleckeri PE=1 SV=1							AIPGENE13852	CUB and zona pellucida-like domain-containing protein 1 OS=Homo sapiens GN=CUZD1 PE=2 SV=1
AIPGENE22920	Predicted protein OS=Nematostella vectensis GN=v1g245085 PE=4 SV=1							AIPGENE13855	GRAM domain-containing protein 1B OS=Mus musculus GN=Gramd1b PE=2 SV=2
AIPGENE22963	Putative uncharacterized protein OS=Branchiostoma floridae GN=BRAFLDRAFT_68791 PE=4 SV=1							AIPGENE13863	Angiotensin-converting enzyme (Fragment) OS=Gallus gallus GN=ACE PE=2 SV=1
AIPGENE23047	Uncharacterized protein (Fragment) OS=Amphimedon queenslandica PE=4 SV=1							AIPGENE13873	predicted protein [Nematostella vectensis] >gi|156222483|gb|EDO43327.1| predicted protein [Nematostella vectensis]
AIPGENE23052	Sodium/calcium exchanger 1 OS=Cavia porcellus GN=SLC8A1 PE=2 SV=1							AIPGENE13893	Eukaryotic initiation factor 4A-I OS=Mus musculus GN=Eif4a1 PE=1 SV=1
AIPGENE23310	Proton-coupled amino acid transporter 1 OS=Homo sapiens GN=SLC36A1 PE=1 SV=1							AIPGENE13930	Collagen alpha-2(VI) chain OS=Mus musculus GN=Col6a2 PE=2 SV=3
AIPGENE23315	Allene oxide synthase-lipoxygenase protein OS=Plexaura homomalla PE=1 SV=1							AIPGENE13983	hypothetical protein [Brevibacillus laterosporus]
AIPGENE23317	Malate synthase OS=Myxococcus xanthus (strain DK 1622) GN=mls PE=3 SV=2							AIPGENE13984	PREDICTED: uncharacterized protein LOC101237440 [Hydra vulgaris]
AIPGENE23376	Advillin OS=Homo sapiens GN=AVIL PE=1 SV=3							AIPGENE14019	TWiK family of potassium channels protein 7 OS=Caenorhabditis elegans GN=twk-7 PE=3 SV=3
AIPGENE23421	G1/S-specific cyclin-D2 OS=Homo sapiens GN=CCND2 PE=1 SV=1							AIPGENE14069	Krueppel-like factor 6 OS=Mus musculus GN=Klf6 PE=2 SV=3
AIPGENE23523	predicted protein [Nematostella vectensis] >gi|156223031|gb|EDO43870.1| predicted protein [Nematostella vectensis]							AIPGENE14095
AIPGENE23548	ATP-binding cassette sub-family A member 1 OS=Mus musculus GN=Abca1 PE=1 SV=4							AIPGENE14104	Reverse transcriptase-like protein-3 OS=Microplitis demolitor GN=K425_1007 PE=4 SV=1
AIPGENE23596	L-rhamnose-binding lectin CSL1 OS=Oncorhynchus keta PE=1 SV=1							AIPGENE14120	Acyl-coenzyme A thioesterase 2, mitochondrial OS=Homo sapiens GN=ACOT2 PE=1 SV=6
AIPGENE23611	Rhamnose-binding lectin OS=Silurus asotus PE=1 SV=1							AIPGENE14151	CUB and sushi domain-containing protein 2 OS=Homo sapiens GN=CSMD2 PE=1 SV=2
AIPGENE23621	Transmembrane protein 230 OS=Gallus gallus GN=TMEM230 PE=2 SV=1							AIPGENE14180	Ankyrin-1 OS=Homo sapiens GN=ANK1 PE=1 SV=3
AIPGENE23670	Thioredoxin reductase 2, mitochondrial OS=Rattus norvegicus GN=Txnrd2 PE=1 SV=3							AIPGENE14239	Hemicentin-1 OS=Homo sapiens GN=HMCN1 PE=1 SV=2
AIPGENE23691								AIPGENE14261	Sushi, von Willebrand factor type A, EGF and pentraxin domain-containing protein 1 OS=Mus musculus GN=Svep1 PE=1 SV=1
AIPGENE23739	predicted protein [Nematostella vectensis] >gi|156223038|gb|EDO43877.1| predicted protein [Nematostella vectensis]							AIPGENE14439	TBC1 domain family member 5 OS=Homo sapiens GN=TBC1D5 PE=1 SV=1
AIPGENE23744	predicted protein [Nematostella vectensis] >gi|156214130|gb|EDO35127.1| predicted protein [Nematostella vectensis]							AIPGENE14493
AIPGENE23750	PREDICTED: uncharacterized protein LOC100198516 [Hydra vulgaris]							AIPGENE14501	Zinc finger protein 76 OS=Homo sapiens GN=ZNF76 PE=2 SV=2
AIPGENE23778	Major facilitator superfamily domain-containing protein 12 OS=Homo sapiens GN=MFSD12 PE=1 SV=2							AIPGENE14508	Mucin-4 OS=Homo sapiens GN=MUC4 PE=1 SV=4
AIPGENE23815	Collagen alpha-1(XXVII) chain B OS=Danio rerio GN=col27a1b PE=2 SV=1							AIPGENE14512	Uncharacterized protein OS=Amphimedon queenslandica GN=LOC100636472 PE=4 SV=1
AIPGENE23822	Collagen alpha-1(X) chain OS=Bos taurus GN=COL10A1 PE=2 SV=1							AIPGENE14536	Alpha-L-fucosidase OS=Branchiostoma floridae GN=BRAFLDRAFT_56888 PE=3 SV=2
AIPGENE23843	Uncharacterized protein OS=Emiliania huxleyi CCMP1516 GN=EMIHUDRAFT_214477 PE=4 SV=1							AIPGENE14549	Venom prothrombin activator oscutarin-C non-catalytic subunit OS=Oxyuranus scutellatus PE=1 SV=1
AIPGENE23855	Unconventional myosin-Id OS=Rattus norvegicus GN=Myo1d PE=1 SV=3							AIPGENE14598	Kelch-like protein 5 OS=Homo sapiens GN=KLHL5 PE=2 SV=3
AIPGENE23870	Nematocyte expressed protein 6 OS=Nematostella vectensis PE=2 SV=1							AIPGENE14647	Polycystic kidney disease protein 1-like 2 OS=Mus musculus GN=Pkd1l2 PE=2 SV=1
AIPGENE23873	Cell wall protein PRY3 OS=Saccharomyces cerevisiae (strain ATCC 204508 / S288c) GN=PRY3 PE=1 SV=1							AIPGENE14678	predicted protein [Nematostella vectensis] >gi|156224386|gb|EDO45212.1| predicted protein [Nematostella vectensis]
AIPGENE23895	Golgi-associated plant pathogenesis-related protein 1 OS=Mus musculus GN=Glipr2 PE=2 SV=3							AIPGENE14683	Predicted protein OS=Trichoplax adhaerens GN=TRIADDRAFT_51875 PE=4 SV=1
AIPGENE23896	Nematocyte expressed protein 6 OS=Nematostella vectensis PE=2 SV=1							AIPGENE14709	Muscarinic acetylcholine receptor M4 OS=Gallus gallus GN=CHRM4 PE=2 SV=1
AIPGENE23911	Uncharacterized protein OS=Strongylocentrotus purpuratus GN=Sp-PolppL_40 PE=4 SV=1							AIPGENE14714	Plexin domain-containing protein 2 OS=Mus musculus GN=Plxdc2 PE=1 SV=1
AIPGENE23936	Cytochrome P450 3A4 OS=Homo sapiens GN=CYP3A4 PE=1 SV=4							AIPGENE14815	Chymotrypsin-like protease CTRL-1 OS=Homo sapiens GN=CTRL PE=2 SV=1
AIPGENE23948								AIPGENE14819	Delta(5) fatty acid desaturase OS=Mortierella alpina GN=DES1 PE=2 SV=1
AIPGENE24057	Aminopeptidase N OS=Felis catus GN=ANPEP PE=1 SV=3							AIPGENE14834	Polycystin-1 OS=Homo sapiens GN=PKD1 PE=1 SV=3
AIPGENE24118	E3 ubiquitin-protein ligase DZIP3 OS=Homo sapiens GN=DZIP3 PE=1 SV=2							AIPGENE14889	Ephrin type-B receptor 2 OS=Mus musculus GN=Ephb2 PE=1 SV=2
AIPGENE24130	Sushi, von Willebrand factor type A, EGF and pentraxin domain-containing protein 1 OS=Homo sapiens GN=SVEP1 PE=1 SV=3							AIPGENE14970	Tetratricopeptide repeat protein 28 OS=Homo sapiens GN=TTC28 PE=1 SV=4
AIPGENE24210	Predicted protein OS=Nematostella vectensis GN=v1g238736 PE=4 SV=1							AIPGENE14988
AIPGENE24231	Solute carrier family 23 member 2 OS=Xenopus tropicalis GN=slc23a2 PE=2 SV=1							AIPGENE15008	b(0,+)-type amino acid transporter 1 OS=Mus musculus GN=Slc7a9 PE=1 SV=1
AIPGENE24460	Putative uncharacterized protein OS=Aureococcus anophagefferens GN=AURANDRAFT_60931 PE=4 SV=1							AIPGENE15009	Secretagogin OS=Danio rerio GN=scgn PE=1 SV=1
AIPGENE24466								AIPGENE15010	Carboxypeptidase D (Fragment) OS=Lophonetta specularioides GN=CPD PE=1 SV=1
AIPGENE24635	Gamma-glutamyltranspeptidase 1 OS=Sus scrofa GN=GGT1 PE=2 SV=1							AIPGENE15014	Type I iodothyronine deiodinase OS=Oreochromis niloticus GN=dio1 PE=2 SV=3
AIPGENE24681	Beta-hexosaminidase OS=Vibrio vulnificus GN=hex PE=3 SV=1							AIPGENE15019	Peptidase M20 domain-containing protein 2 OS=Mus musculus GN=Pm20d2 PE=2 SV=1
AIPGENE24687	Protein IMPACT OS=Xenopus laevis GN=impact PE=2 SV=1							AIPGENE15071	Hatching enzyme OS=Paracentrotus lividus PE=1 SV=1
AIPGENE24690								AIPGENE15090	Collagen alpha-4(VI) chain OS=Mus musculus GN=Col6a4 PE=1 SV=2
AIPGENE24697	Nipped-B-like protein B OS=Danio rerio GN=nipblb PE=2 SV=1							AIPGENE15114
AIPGENE24704	Predicted protein OS=Nematostella vectensis GN=v1g248040 PE=4 SV=1							AIPGENE15119	E3 ubiquitin-protein ligase TRIM9 OS=Rattus norvegicus GN=Trim9 PE=1 SV=1
AIPGENE24739	Histamine H2 receptor OS=Cavia porcellus GN=HRH2 PE=3 SV=1							AIPGENE15122	Ceramide phosphoethanolamine synthase OS=Drosophila melanogaster GN=CG4585 PE=1 SV=1
AIPGENE24758	Neuromedin-U receptor 2 OS=Mus musculus GN=Nmur2 PE=2 SV=1							AIPGENE15156	Transmembrane protease serine 7 OS=Homo sapiens GN=TMPRSS7 PE=2 SV=3
AIPGENE24792	A disintegrin and metalloproteinase with thrombospondin motifs 14 OS=Homo sapiens GN=ADAMTS14 PE=2 SV=2							AIPGENE15175	Transmembrane protease serine 3 OS=Mus musculus GN=Tmprss3 PE=1 SV=2
AIPGENE24834								AIPGENE15245
AIPGENE24838								AIPGENE15256	Retrovirus-related Pol polyprotein from transposon 412 OS=Drosophila melanogaster GN=POL PE=4 SV=1
AIPGENE24853	hypothetical protein CGI_10023598 [Crassostrea gigas]							AIPGENE15263	Phospholipase DDHD1 OS=Bos taurus GN=DDHD1 PE=1 SV=1
AIPGENE24871								AIPGENE15288	Pro-Pol polyprotein OS=Simian foamy virus type 3 (strain LK3) GN=pol PE=3 SV=2
AIPGENE24943								AIPGENE15396	Multidrug resistance-associated protein 4 OS=Homo sapiens GN=ABCC4 PE=1 SV=3
AIPGENE25074	N-acetylneuraminate lyase OS=Danio rerio GN=npl PE=2 SV=1							AIPGENE15413	Tyrosine-protein phosphatase non-receptor type 14 OS=Homo sapiens GN=PTPN14 PE=1 SV=2
AIPGENE25199	Neuroligin-4, X-linked OS=Homo sapiens GN=NLGN4X PE=1 SV=1							AIPGENE15455	Probable chitinase 3 OS=Drosophila melanogaster GN=Cht3 PE=2 SV=2
AIPGENE25272	Protocadherin Fat 4 OS=Homo sapiens GN=FAT4 PE=1 SV=2							AIPGENE15467	Sodium-coupled monocarboxylate transporter 1 OS=Homo sapiens GN=SLC5A8 PE=1 SV=2
AIPGENE25287	ETS-related transcription factor Elf-1 OS=Mus musculus GN=Elf1 PE=2 SV=1							AIPGENE15471	Cryptochrome-1 OS=Macaca fascicularis GN=CRY1 PE=2 SV=1
AIPGENE25295	Uncharacterized protein OS=Strongylocentrotus purpuratus GN=Sp-Hypp_859 PE=4 SV=1							AIPGENE15521	Fatty acid hydroxylase domain-containing protein 2 OS=Homo sapiens GN=FAXDC2 PE=2 SV=1
AIPGENE25357	Ornithine decarboxylase antizyme 1 OS=Bos taurus GN=OAZ1 PE=2 SV=3							AIPGENE15523	Microtubule-associated tumor suppressor 1 homolog OS=Xenopus laevis GN=mtus1 PE=1 SV=1
AIPGENE25418	5-aminolevulinate synthase, nonspecific, mitochondrial OS=Bos taurus GN=ALAS1 PE=2 SV=1							AIPGENE15545
AIPGENE25500	G-protein-signaling modulator 1 OS=Mus musculus GN=Gpsm1 PE=1 SV=3							AIPGENE15557	Putative uncharacterized protein OS=Branchiostoma floridae GN=BRAFLDRAFT_80350 PE=4 SV=1
AIPGENE25507	Neuronal calcium sensor 1 OS=Xenopus laevis GN=ncs1 PE=2 SV=2							AIPGENE15570	DDB1- and CUL4-associated factor 8 OS=Mus musculus GN=Dcaf8 PE=1 SV=1
AIPGENE25514	Predicted protein OS=Nematostella vectensis GN=v1g218352 PE=4 SV=1							AIPGENE15574	Uncharacterized protein OS=Crassostrea gigas GN=CGI_10011829 PE=4 SV=1
AIPGENE25626	Eukaryotic translation initiation factor 4E-binding protein 1 OS=Mus musculus GN=Eif4ebp1 PE=1 SV=3							AIPGENE15663
AIPGENE25676	Inositol-3-phosphate synthase 1-A OS=Xenopus laevis GN=isyna1-a PE=2 SV=1							AIPGENE15702	Low-density lipoprotein receptor-related protein 4 OS=Mus musculus GN=Lrp4 PE=1 SV=3
AIPGENE25745	Lithostathine-1-alpha OS=Homo sapiens GN=REG1A PE=1 SV=3							AIPGENE15713	Putative glutamine amidotransferase YLR126C OS=Saccharomyces cerevisiae (strain ATCC 204508 / S288c) GN=YLR126C PE=1 SV=1
AIPGENE25752	Fibroblast growth factor receptor 1 OS=Homo sapiens GN=FGFR1 PE=1 SV=3							AIPGENE15747	Putative uncharacterized protein OS=Branchiostoma floridae GN=BRAFLDRAFT_69337 PE=4 SV=1
AIPGENE25754	Probable G-protein coupled receptor 133 OS=Bos taurus GN=GPR133 PE=2 SV=1							AIPGENE15748	Lens fiber major intrinsic protein OS=Ovis aries GN=MIP PE=1 SV=1
AIPGENE25761	predicted protein [Nematostella vectensis] >gi|156224294|gb|EDO45121.1| predicted protein [Nematostella vectensis]							AIPGENE15754	predicted protein [Nematostella vectensis] >gi|156226145|gb|EDO46957.1| predicted protein [Nematostella vectensis]
AIPGENE25789	Mediator of RNA polymerase II transcription subunit 12 OS=Danio rerio GN=med12 PE=2 SV=1							AIPGENE15762	Protein LMBR1L OS=Mus musculus GN=Lmbr1l PE=2 SV=1
AIPGENE25906	Sushi, von Willebrand factor type A, EGF and pentraxin domain-containing protein 1 OS=Rattus norvegicus GN=Svep1 PE=1 SV=1							AIPGENE15796	Pancreatic secretory granule membrane major glycoprotein GP2 OS=Homo sapiens GN=GP2 PE=2 SV=3
AIPGENE25909	Mechanosensory protein 2 OS=Caenorhabditis elegans GN=mec-2 PE=1 SV=1							AIPGENE15838	Predicted protein OS=Monosiga brevicollis GN=27923 PE=4 SV=1
AIPGENE26056	Fatty acid amide hydrolase OS=Arabidopsis thaliana GN=FAAH PE=1 SV=1							AIPGENE15920	Polycystic kidney disease and receptor for egg jelly-related protein OS=Homo sapiens GN=PKDREJ PE=2 SV=2
AIPGENE26066	Gamma-glutamyl hydrolase A OS=Dictyostelium discoideum GN=gghA PE=3 SV=1							AIPGENE15951	Protein polybromo-1 OS=Homo sapiens GN=PBRM1 PE=1 SV=1
AIPGENE26139	Uncharacterized protein KIAA1467 OS=Mus musculus GN=Kiaa1467 PE=2 SV=1							AIPGENE15960	Mitochondrial carnitine/acylcarnitine carrier protein OS=Mus musculus GN=Slc25a20 PE=1 SV=1
AIPGENE26189	Bifunctional epoxide hydrolase 2 OS=Sus scrofa GN=EPHX2 PE=2 SV=1							AIPGENE16017	Hemicentin-2 OS=Mus musculus GN=Hmcn2 PE=2 SV=1
AIPGENE26254	Fibrillin-1 OS=Bos taurus GN=FBN1 PE=1 SV=1							AIPGENE16035	Eukaryotic peptide chain release factor subunit 1 OS=Polyandrocarpa misakiensis GN=ERF1 PE=2 SV=1
AIPGENE26278	Glycine-rich RNA-binding protein 10 OS=Brassica napus GN=GRP10 PE=1 SV=1							AIPGENE16037	Poly(U)-binding-splicing factor PUF60 OS=Rattus norvegicus GN=Puf60 PE=2 SV=2
AIPGENE26283	29 kDa ribonucleoprotein, chloroplastic OS=Arabidopsis thaliana GN=RBP29 PE=2 SV=2							AIPGENE16046	Uncharacterized protein K02A2.6 OS=Caenorhabditis elegans GN=K02A2.6 PE=4 SV=1
AIPGENE26447	Serine/threonine-protein kinase Nek8 OS=Mus musculus GN=Nek8 PE=1 SV=1							AIPGENE16057	Zinc metalloproteinase nas-15 OS=Caenorhabditis elegans GN=nas-15 PE=2 SV=2
AIPGENE26568	Predicted protein OS=Nematostella vectensis GN=v1g238736 PE=4 SV=1							AIPGENE16072	Non-structural maintenance of chromosomes element 4 homolog A OS=Bos taurus GN=NSMCE4A PE=2 SV=1
AIPGENE26574	Thrombospondin-4 OS=Homo sapiens GN=THBS4 PE=1 SV=2							AIPGENE16093	Protein FAM65B OS=Mus musculus GN=Fam65b PE=2 SV=2
AIPGENE26725	Cytochrome P450 3A4 OS=Homo sapiens GN=CYP3A4 PE=1 SV=4							AIPGENE16105	Choline transporter-like protein 4 OS=Xenopus laevis GN=slc44a4 PE=2 SV=1
AIPGENE26798								AIPGENE16127	Lactadherin OS=Mus musculus GN=Mfge8 PE=1 SV=3
AIPGENE26823	Collagen triple helix repeat-containing protein 1 OS=Homo sapiens GN=CTHRC1 PE=1 SV=1							AIPGENE16139
AIPGENE26876	Kelch-like protein 3 OS=Mus musculus GN=Klhl3 PE=1 SV=2							AIPGENE16146	Transmembrane prolyl 4-hydroxylase OS=Mus musculus GN=P4htm PE=2 SV=1
AIPGENE26901	Tartrate-resistant acid phosphatase type 5 OS=Oryctolagus cuniculus GN=ACP5 PE=2 SV=1							AIPGENE16149	Neuronal acetylcholine receptor subunit beta-3 OS=Rattus norvegicus GN=Chrnb3 PE=2 SV=1
AIPGENE26928	Predicted protein OS=Nematostella vectensis GN=v1g232141 PE=4 SV=1							AIPGENE16157	Rho GTPase-activating protein 29 OS=Danio rerio GN=arhgap29 PE=2 SV=1
AIPGENE27010	T-box transcription factor TBX1 OS=Danio rerio GN=tbx1 PE=2 SV=1							AIPGENE16205
AIPGENE27238	predicted protein [Nematostella vectensis] >gi|156212482|gb|EDO33539.1| predicted protein [Nematostella vectensis]							AIPGENE16218	Ras-related GTP-binding protein C OS=Mus musculus GN=Rragc PE=1 SV=1
AIPGENE27256	hypothetical protein LOTGIDRAFT_236232 [Lottia gigantea]							AIPGENE16281	Serine/arginine-rich splicing factor 4 OS=Mus musculus GN=Srsf4 PE=2 SV=1
AIPGENE27257								AIPGENE16293
AIPGENE27263	hypothetical protein LOTGIDRAFT_153519 [Lottia gigantea]							AIPGENE16306	predicted protein [Nematostella vectensis] >gi|156225763|gb|EDO46578.1| predicted protein [Nematostella vectensis]
AIPGENE27398	Non-lysosomal glucosylceramidase OS=Homo sapiens GN=GBA2 PE=1 SV=2							AIPGENE16384	Telomerase protein component 1 OS=Rattus norvegicus GN=Tep1 PE=1 SV=1
AIPGENE27454								AIPGENE16407	Nose resistant to fluoxetine protein 6 OS=Caenorhabditis elegans GN=nrf-6 PE=1 SV=3
AIPGENE27470	Thyroid hormone-induced protein B OS=Xenopus laevis PE=2 SV=2							AIPGENE16438	Nose resistant to fluoxetine protein 6 OS=Caenorhabditis elegans GN=nrf-6 PE=1 SV=3
AIPGENE27641	Rho GTPase-activating protein 6 OS=Homo sapiens GN=ARHGAP6 PE=1 SV=3							AIPGENE16445
AIPGENE27672	Serine/threonine-protein kinase PLK4 OS=Nematostella vectensis GN=v1g246408 PE=3 SV=1							AIPGENE16491
AIPGENE27686	Predicted protein OS=Nematostella vectensis GN=v1g222725 PE=4 SV=1							AIPGENE16528	Transcriptional regulator ATRX OS=Mus musculus GN=Atrx PE=1 SV=3
AIPGENE27783	Solute carrier family 15 member 4 OS=Xenopus laevis GN=slc15a4 PE=2 SV=1							AIPGENE16539	CUB domain-containing protein 2 OS=Mus musculus GN=Cdcp2 PE=2 SV=1
AIPGENE27790	Dynein alpha chain, flagellar outer arm OS=Chlamydomonas reinhardtii GN=ODA11 PE=1 SV=2							AIPGENE16564	predicted protein [Nematostella vectensis] >gi|156209305|gb|EDO30606.1| predicted protein [Nematostella vectensis]
AIPGENE27791	Putative ferric-chelate reductase 1 OS=Xenopus laevis GN=frrs1 PE=2 SV=1							AIPGENE16568
AIPGENE28016	Protein dachsous OS=Drosophila melanogaster GN=ds PE=1 SV=3							AIPGENE16571
AIPGENE28040	Mitogen-activated protein kinase 6 OS=Mus musculus GN=Mapk6 PE=1 SV=3							AIPGENE16593	Membrane protein FAM174 OS=Xenopus laevis GN=fam174 PE=2 SV=1
AIPGENE28089	Predicted protein OS=Nematostella vectensis GN=v1g248189 PE=4 SV=1							AIPGENE16594	Flagellar attachment zone protein 1 OS=Trypanosoma brucei brucei (strain 927/4 GUTat10.1) GN=FAZ1 PE=4 SV=1
AIPGENE28155	Hemicentin-1 OS=Homo sapiens GN=HMCN1 PE=1 SV=2							AIPGENE16604
AIPGENE28163	predicted protein [Nematostella vectensis] >gi|156211027|gb|EDO32161.1| predicted protein [Nematostella vectensis]							AIPGENE16615	Hemicentin-2 OS=Mus musculus GN=Hmcn2 PE=2 SV=1
AIPGENE28402								AIPGENE16693	von Willebrand factor D and EGF domain-containing protein OS=Homo sapiens GN=VWDE PE=2 SV=4
AIPGENE28415								AIPGENE16697	Polycystic kidney disease and receptor for egg jelly-related protein OS=Homo sapiens GN=PKDREJ PE=2 SV=2
AIPGENE28483	DDB1- and CUL4-associated factor 11 OS=Bos taurus GN=DCAF11 PE=2 SV=1							AIPGENE16810
AIPGENE28695	Uncharacterized protein OS=Strongylocentrotus purpuratus PE=4 SV=1							AIPGENE16832	Myosin light chain kinase, smooth muscle OS=Bos taurus GN=MYLK PE=1 SV=1
AIPGENE28723	Pertussis toxin subunit 1 homolog OS=Bordetella parapertussis (strain 12822 / ATCC BAA-587 / NCTC 13253) GN=ptxA PE=3 SV=1							AIPGENE16835	Ojoplano variant A OS=Mus musculus GN=Ofcc1 PE=2 SV=1
AIPGENE28799	Krueppel-like factor 10 OS=Rattus norvegicus GN=Klf10 PE=2 SV=1							AIPGENE16845	Accumulation-associated protein OS=Staphylococcus epidermidis (strain ATCC 12228) GN=SE_0175 PE=4 SV=1
AIPGENE28801	Zinc metalloproteinase nas-13 OS=Caenorhabditis elegans GN=nas-13 PE=2 SV=5							AIPGENE16880	Probable N-acetyltransferase camello OS=Xenopus tropicalis GN=cml PE=2 SV=1
AIPGENE28820								AIPGENE16891	Bone morphogenetic protein 7 OS=Mus musculus GN=Bmp7 PE=1 SV=2
AIPGENE28865	Homeobox protein aristaless-like 4 OS=Bos taurus GN=ALX4 PE=2 SV=1							AIPGENE16914	Very-long-chain (3R)-3-hydroxyacyl-[acyl-carrier protein] dehydratase 2 OS=Homo sapiens GN=PTPLB PE=1 SV=1
AIPGENE28871	Putative vacuolar protein sorting-associated protein TDA6 OS=Saccharomyces cerevisiae (strain ATCC 204508 / S288c) GN=TDA6 PE=2 SV=1							AIPGENE16935	Sialin OS=Homo sapiens GN=SLC17A5 PE=1 SV=2
AIPGENE28887	Mucin-4 OS=Homo sapiens GN=MUC4 PE=1 SV=4							AIPGENE16939	Serine/threonine-protein kinase atr OS=Xenopus laevis GN=atr PE=1 SV=2
AIPGENE28935	Uncharacterized protein OS=Cystobacter fuscus DSM 2262 GN=D187_006201 PE=4 SV=1							AIPGENE16991	predicted protein [Nematostella vectensis] >gi|156218998|gb|EDO39886.1| predicted protein [Nematostella vectensis]
AIPGENE28943	predicted protein [Nematostella vectensis] >gi|156216894|gb|EDO37821.1| predicted protein [Nematostella vectensis]							AIPGENE17027	ATP-binding cassette sub-family A member 3 OS=Homo sapiens GN=ABCA3 PE=1 SV=2
AIPGENE28959	Zinc finger MYM-type protein 3 OS=Homo sapiens GN=ZMYM3 PE=1 SV=2							AIPGENE17202	hypothetical protein [Trichomonas vaginalis G3] >gi|121893302|gb|EAX98561.1| conserved hypothetical protein [Trichomonas vaginalis G3]
AIPGENE28989	Adenylyl cyclase-associated protein 1 OS=Homo sapiens GN=CAP1 PE=1 SV=5							AIPGENE17207	CD209 antigen-like protein D OS=Mus musculus GN=Cd209d PE=2 SV=1
AIPGENE28992	PREDICTED: uncharacterized protein LOC100215004 [Hydra vulgaris]							AIPGENE17236	Protein NLRC5 OS=Ictalurus punctatus GN=nlrc5 PE=2 SV=1
AIPGENE29005								AIPGENE17247	Zinc transporter 8 OS=Rattus norvegicus GN=Slc30a8 PE=1 SV=1
AIPGENE29023								AIPGENE17332	Regulatory-associated protein of mTOR OS=Mus musculus GN=Rptor PE=1 SV=1
AIPGENE29030	Anthrax toxin receptor 1 OS=Mus musculus GN=Antxr1 PE=2 SV=2							AIPGENE17384	Regulatory-associated protein of mTOR OS=Mus musculus GN=Rptor PE=1 SV=1
AIPGENE29242	Gelsolin-like protein 2 OS=Lumbricus terrestris GN=gelsolin PE=1 SV=1							AIPGENE17420	Putative ammonium transporter 1 OS=Caenorhabditis elegans GN=amt-1 PE=3 SV=1
								AIPGENE17478	Asparagine synthetase [glutamine-hydrolyzing] OS=Cricetulus griseus GN=ASNS PE=2 SV=2
CC7 Up regulated								AIPGENE17481
Gene ID	Annotation							AIPGENE17491	hypothetical protein CAPTEDRAFT_195004 [Capitella teleta]
AIPGENE51	T-complex protein 1 subunit epsilon OS=Macaca fascicularis GN=CCT5 PE=2 SV=1							AIPGENE17494	Fibroblast growth factor receptor 4 OS=Rattus norvegicus GN=Fgfr4 PE=1 SV=1
AIPGENE128	Coiled-coil domain-containing protein 134 OS=Homo sapiens GN=CCDC134 PE=1 SV=1							AIPGENE17497
AIPGENE178	Tumor suppressor candidate 2 OS=Mus musculus GN=Tusc2 PE=1 SV=3							AIPGENE17511	Golgi-associated plant pathogenesis-related protein 1 OS=Mus musculus GN=Glipr2 PE=2 SV=3
AIPGENE187	Ubiquitin-like modifier-activating enzyme 1 OS=Oryctolagus cuniculus GN=UBA1 PE=2 SV=1							AIPGENE17559	predicted protein [Nematostella vectensis] >gi|156218680|gb|EDO39573.1| predicted protein [Nematostella vectensis]
AIPGENE202	Presequence translocated-associated motor subunit pam17, mitochondrial OS=Schizosaccharomyces pombe (strain 972 / ATCC 24843) GN=pam17 PE=3 SV=2							AIPGENE17593	Unconventional myosin-If OS=Homo sapiens GN=MYO1F PE=1 SV=3
AIPGENE308	Calumenin-A OS=Danio rerio GN=calua PE=2 SV=1							AIPGENE17608	Protein NLRC5 OS=Ictalurus punctatus GN=nlrc5 PE=2 SV=1
AIPGENE317	Gamma-glutamyltranspeptidase OS=Bacillus subtilis (strain 168) GN=ggt PE=1 SV=1							AIPGENE17613
AIPGENE334	Reticulocalbin-3 OS=Mus musculus GN=Rcn3 PE=2 SV=1							AIPGENE17618	Protein sprint OS=Drosophila melanogaster GN=spri PE=2 SV=3
AIPGENE435	Succinyl-CoA ligase [ADP/GDP-forming] subunit alpha, mitochondrial OS=Rattus norvegicus GN=Suclg1 PE=2 SV=2							AIPGENE17633	ATP-binding cassette sub-family A member 1 OS=Mus musculus GN=Abca1 PE=1 SV=4
AIPGENE437	Fidgetin-like protein 1 OS=Homo sapiens GN=FIGNL1 PE=1 SV=2							AIPGENE17635	Protein NLRC5 OS=Ictalurus punctatus GN=nlrc5 PE=2 SV=1
AIPGENE472	MMS19 nucleotide excision repair protein homolog OS=Xenopus tropicalis GN=mms19 PE=2 SV=2							AIPGENE17665	Gamma-2-syntrophin OS=Mus musculus GN=Sntg2 PE=2 SV=1
AIPGENE513	Glutathione peroxidase 7 OS=Mus musculus GN=Gpx7 PE=2 SV=1							AIPGENE17684	Cytochrome P450 4c3 OS=Drosophila melanogaster GN=Cyp4c3 PE=2 SV=1
AIPGENE540	E3 ubiquitin-protein ligase TRIM71 OS=Xenopus tropicalis GN=trim71 PE=3 SV=1							AIPGENE17735	Guanylate-binding protein 6 OS=Pongo abelii GN=GBP6 PE=2 SV=1
AIPGENE651	Hypoxia up-regulated protein 1 OS=Danio rerio GN=hyou1 PE=2 SV=1							AIPGENE17789	Probable fatty acid methyltransferase OS=Pseudomonas putida PE=3 SV=1
AIPGENE696	NADH dehydrogenase [ubiquinone] flavoprotein 2, mitochondrial OS=Mus musculus GN=Ndufv2 PE=1 SV=2							AIPGENE17889	Putative adenosylhomocysteinase 3 OS=Homo sapiens GN=AHCYL2 PE=1 SV=1
AIPGENE724	NADH dehydrogenase [ubiquinone] iron-sulfur protein 6, mitochondrial OS=Mus musculus GN=Ndufs6 PE=1 SV=2							AIPGENE17895
AIPGENE992	UPF0428 protein CXorf56 homolog OS=Mus musculus PE=2 SV=1							AIPGENE17903	Probable hemoglobin and hemoglobin-haptoglobin-binding protein 3 OS=Haemophilus influenzae (strain ATCC 51907 / DSM 11121 / KW20 / Rd) GN=HI_0712 PE=1 SV=1
AIPGENE1045	Uncharacterized protein (Fragment) OS=Sarcophilus harrisii GN=LEKR1 PE=4 SV=1							AIPGENE17908	Uncharacterized protein OS=Bombyx mori PE=4 SV=1
AIPGENE1105	Transcription factor ETV6 OS=Mus musculus GN=Etv6 PE=1 SV=1							AIPGENE17916	Transmembrane protein 26 OS=Homo sapiens GN=TMEM26 PE=1 SV=1
AIPGENE1142	Proteasome maturation protein OS=Bos taurus GN=POMP PE=2 SV=1							AIPGENE17938	Neuropeptide FF receptor 2 OS=Homo sapiens GN=NPFFR2 PE=1 SV=2
AIPGENE1179	Eukaryotic translation elongation factor 1 epsilon-1 OS=Cricetulus griseus GN=EEF1E1 PE=2 SV=1							AIPGENE17949	Zinc transporter 1 OS=Homo sapiens GN=SLC30A1 PE=1 SV=3
AIPGENE1203	39S ribosomal protein L15, mitochondrial OS=Danio rerio GN=mrpl15 PE=2 SV=1							AIPGENE18055	Nematocyst outer wall antigen OS=Clytia hemisphaerica PE=2 SV=1
AIPGENE1263	Glyoxalase domain-containing protein 4 OS=Mus musculus GN=Glod4 PE=1 SV=1							AIPGENE18100	A disintegrin and metalloproteinase with thrombospondin motifs 18 OS=Homo sapiens GN=ADAMTS18 PE=1 SV=3
AIPGENE1266	Somatomedin-B and thrombospondin type-1 domain-containing protein OS=Mus musculus GN=Sbspon PE=2 SV=1							AIPGENE18105	Ammonium transporter Rh type B OS=Danio rerio GN=rhbg PE=2 SV=1
AIPGENE1280	Ribosome maturation protein SBDS OS=Xenopus laevis GN=sbds PE=2 SV=1							AIPGENE18145	Receptor-type tyrosine-protein phosphatase delta OS=Mus musculus GN=Ptprd PE=1 SV=3
AIPGENE1285	Proteasome subunit beta type-2 OS=Bos taurus GN=PSMB2 PE=1 SV=1							AIPGENE18167	Predicted protein OS=Nematostella vectensis GN=v1g209103 PE=4 SV=1
AIPGENE1320	COP9 signalosome complex subunit 5 OS=Danio rerio GN=cops5 PE=2 SV=1							AIPGENE18213	Gelsolin-like protein 1 OS=Lumbricus terrestris GN=AM PE=1 SV=1
AIPGENE1339	Ribosomal RNA small subunit methyltransferase NEP1 OS=Mus musculus GN=Emg1 PE=2 SV=1							AIPGENE18214
AIPGENE1343	Sodium- and chloride-dependent GABA transporter 1 OS=Homo sapiens GN=SLC6A1 PE=1 SV=2							AIPGENE18215
AIPGENE1366	GTP-binding nuclear protein Ran OS=Xenopus laevis GN=ran PE=1 SV=2							AIPGENE18221	Gelsolin-like protein 1 OS=Lumbricus terrestris GN=AM PE=1 SV=1
AIPGENE1371	NADH dehydrogenase [ubiquinone] iron-sulfur protein 8, mitochondrial OS=Mus musculus GN=Ndufs8 PE=1 SV=1							AIPGENE18237	Protein NLRC5 OS=Ictalurus punctatus GN=nlrc5 PE=2 SV=1
AIPGENE1447	COP9 signalosome complex subunit 4 OS=Danio rerio GN=cops4 PE=2 SV=1							AIPGENE18339	Sterol regulatory element-binding protein cleavage-activating protein OS=Homo sapiens GN=SCAP PE=1 SV=4
AIPGENE1575	Ubiquinone biosynthesis protein COQ9, mitochondrial OS=Rattus norvegicus GN=Coq9 PE=2 SV=2							AIPGENE18429
AIPGENE1694	Protein virilizer OS=Drosophila melanogaster GN=vir PE=1 SV=1							AIPGENE18443	EH domain-binding protein 1 OS=Homo sapiens GN=EHBP1 PE=1 SV=3
AIPGENE1700	Cleavage and polyadenylation specificity factor subunit 7 OS=Mus musculus GN=Cpsf7 PE=1 SV=2							AIPGENE18453
AIPGENE1705								AIPGENE18459	Latrophilin-3 OS=Bos taurus GN=LPHN3 PE=2 SV=1
AIPGENE1742	Centrosomal protein of 76 kDa OS=Pongo abelii GN=CEP76 PE=2 SV=1							AIPGENE18468	Neuroligin-4, X-linked OS=Homo sapiens GN=NLGN4X PE=1 SV=1
AIPGENE1752	Histone H2B type 1-M OS=Homo sapiens GN=HIST1H2BM PE=1 SV=3							AIPGENE18470	Argininosuccinate synthase OS=Xenopus tropicalis GN=ass1 PE=2 SV=1
AIPGENE1768	Lysine-specific demethylase 8 OS=Rattus norvegicus GN=Kdm8 PE=2 SV=1							AIPGENE18473	Acetylcholinesterase OS=Bungarus fasciatus GN=ACHE PE=1 SV=2
AIPGENE1864	CDK2-associated and cullin domain-containing protein 1 OS=Homo sapiens GN=CACUL1 PE=1 SV=1							AIPGENE18498	Nitric oxide synthase OS=Lymnaea stagnalis GN=NOS PE=2 SV=1
AIPGENE1881	SAP domain-containing ribonucleoprotein OS=Mus musculus GN=Sarnp PE=1 SV=3							AIPGENE18538	PREDICTED: ral guanine nucleotide dissociation stimulator-like 3 [Anolis carolinensis]
AIPGENE1916	Stress-70 protein, mitochondrial OS=Pongo abelii GN=HSPA9 PE=2 SV=1							AIPGENE18567
AIPGENE2114	DNA replication licensing factor mcm5 OS=Xenopus tropicalis GN=mcm5 PE=2 SV=1							AIPGENE18592	Golgi-associated plant pathogenesis-related protein 1 OS=Mus musculus GN=Glipr2 PE=2 SV=3
AIPGENE2247	Endoplasmic reticulum-Golgi intermediate compartment protein 1 OS=Danio rerio GN=ergic1 PE=2 SV=1							AIPGENE18593	Very low-density lipoprotein receptor OS=Rattus norvegicus GN=Vldlr PE=2 SV=1
AIPGENE2264	Reactive oxygen species modulator 1 OS=Xenopus tropicalis GN=romo1 PE=3 SV=1							AIPGENE18609	AT-rich interactive domain-containing protein 2 OS=Homo sapiens GN=ARID2 PE=1 SV=2
AIPGENE2303	Cell division control protein 6 homolog OS=Homo sapiens GN=CDC6 PE=1 SV=1							AIPGENE18767
AIPGENE2360	Heterogeneous nuclear ribonucleoproteins A1 homolog OS=Xenopus laevis GN=hnrnpa1 PE=2 SV=1							AIPGENE18827	Hsp70-Hsp90 organizing protein 1 OS=Glycine max GN=HOP1 PE=1 SV=2
AIPGENE2441	Intron-binding protein aquarius OS=Homo sapiens GN=AQR PE=1 SV=4							AIPGENE18864	Cleft lip and palate transmembrane protein 1 homolog OS=Danio rerio GN=clptm1 PE=2 SV=1
AIPGENE2506								AIPGENE18865	Vascular endothelial growth factor receptor 1 OS=Gallus gallus GN=FLT1 PE=2 SV=1
AIPGENE2602	PREDICTED: uncharacterized protein LOC100214766 [Hydra vulgaris]							AIPGENE18868	Eukaryotic translation initiation factor 5 OS=Rattus norvegicus GN=Eif5 PE=1 SV=1
AIPGENE2612	O-phosphoseryl-tRNA(Sec) selenium transferase OS=Danio rerio GN=sepsecs PE=2 SV=1							AIPGENE18920	Phosphoenolpyruvate carboxykinase [GTP], mitochondrial OS=Mus musculus GN=Pck2 PE=1 SV=1
AIPGENE2676	DNA-(apurinic or apyrimidinic site) lyase OS=Danio rerio GN=apex1 PE=1 SV=1							AIPGENE18921	Sodium- and chloride-dependent GABA transporter 1 OS=Rattus norvegicus GN=Slc6a1 PE=1 SV=1
AIPGENE2719	Beta-1,3-galactosyltransferase 1 OS=Pongo pygmaeus GN=B3GALT1 PE=3 SV=1							AIPGENE18942	predicted protein [Nematostella vectensis] >gi|156215764|gb|EDO36716.1| predicted protein [Nematostella vectensis]
AIPGENE2738	Ubiquitin carboxyl-terminal hydrolase 5 OS=Pongo abelii GN=UBP5 PE=2 SV=1							AIPGENE18947	Endothelin-converting enzyme 1 OS=Rattus norvegicus GN=Ece1 PE=1 SV=2
AIPGENE2886	Ribonuclease UK114 OS=Bos taurus GN=HRSP12 PE=2 SV=3							AIPGENE18983	E3 ubiquitin-protein ligase DZIP3 OS=Mus musculus GN=Dzip3 PE=2 SV=2
AIPGENE2925	hypothetical protein L798_04620 [Zootermopsis nevadensis]							AIPGENE19001	G-protein coupled receptor GRL101 OS=Lymnaea stagnalis PE=2 SV=1
AIPGENE2943	NADH dehydrogenase [ubiquinone] iron-sulfur protein 5 OS=Pongo pygmaeus GN=NDUFS5 PE=3 SV=1							AIPGENE19050	Collagen alpha-1(XXI) chain OS=Xenopus laevis GN=col21a1 PE=2 SV=1
AIPGENE2944	Ribonuclease UK114 OS=Bos taurus GN=HRSP12 PE=2 SV=3							AIPGENE19051	Endothelin-converting enzyme 1 OS=Rattus norvegicus GN=Ece1 PE=1 SV=2
AIPGENE2955	Thioredoxin domain-containing protein 17 OS=Pongo abelii GN=TXNDC17 PE=2 SV=1							AIPGENE19059	Ankyrin repeat domain-containing protein 27 OS=Pongo abelii GN=ANKRD27 PE=2 SV=1
AIPGENE2996	Anaphase-promoting complex subunit 1 OS=Mus musculus GN=Anapc1 PE=2 SV=2							AIPGENE19083	Short-chain collagen C4 (Fragment) OS=Ephydatia muelleri PE=2 SV=1
AIPGENE2999	Monocarboxylate transporter 10 OS=Rattus norvegicus GN=Slc16a10 PE=1 SV=1							AIPGENE19215	Nephrocystin-3 OS=Mus musculus GN=Nphp3 PE=1 SV=2
AIPGENE3032								AIPGENE19248
AIPGENE3036	Predicted protein OS=Nematostella vectensis GN=v1g210729 PE=4 SV=1							AIPGENE19267
AIPGENE3115	Uncharacterized protein C2orf42 homolog OS=Mus musculus PE=2 SV=1							AIPGENE19312	Microsomal glutathione S-transferase 1 OS=Sus scrofa GN=MGST1 PE=2 SV=3
AIPGENE3118	Predicted protein OS=Nematostella vectensis GN=v1g210729 PE=4 SV=1							AIPGENE19315	Zinc finger protein 20 OS=Homo sapiens GN=ZNF20 PE=2 SV=2
AIPGENE3122	Poly [ADP-ribose] polymerase 1 OS=Gallus gallus GN=PARP1 PE=1 SV=2							AIPGENE19344	Zinc finger protein 708 OS=Homo sapiens GN=ZNF708 PE=1 SV=5
AIPGENE3136	Protein phosphatase 1 regulatory subunit 12C OS=Homo sapiens GN=PPP1R12C PE=1 SV=1							AIPGENE19419
AIPGENE3144	hypothetical protein NEMVEDRAFT_v1g248697 [Nematostella vectensis] >gi|156207106|gb|EDO29211.1| predicted protein [Nematostella vectensis]							AIPGENE19423	Sodium- and chloride-dependent GABA transporter 1 OS=Rattus norvegicus GN=Slc6a1 PE=1 SV=1
AIPGENE3199	Heat shock protein HSP 90-alpha 1 OS=Danio rerio GN=hsp90a.1 PE=1 SV=3							AIPGENE19435	cGMP-specific 3',5'-cyclic phosphodiesterase OS=Drosophila melanogaster GN=Pde6 PE=1 SV=4
AIPGENE3226	Ubiquitin-like modifier-activating enzyme 5 OS=Dictyostelium discoideum GN=uba5 PE=3 SV=1							AIPGENE19436	CREB3 regulatory factor OS=Mus musculus GN=Crebrf PE=2 SV=1
AIPGENE3267	Kinesin light chain 3 OS=Mus musculus GN=Klc3 PE=1 SV=1							AIPGENE19469	Sodium- and chloride-dependent betaine transporter OS=Rattus norvegicus GN=Slc6a12 PE=2 SV=1
AIPGENE3308	Transforming protein v-Fos/v-Fox OS=FBR murine osteosarcoma virus GN=FOS-FOX PE=3 SV=1							AIPGENE19494	Macrophage scavenger receptor types I and II OS=Mus musculus GN=Msr1 PE=1 SV=3
AIPGENE3382	Predicted protein OS=Nematostella vectensis GN=v1g240575 PE=4 SV=1							AIPGENE19524	Putative uncharacterized protein OS=Daphnia pulex GN=DAPPUDRAFT_241416 PE=4 SV=1
AIPGENE3390	Tumor necrosis factor receptor superfamily member 16 OS=Gallus gallus GN=NGFR PE=3 SV=1							AIPGENE19587	Chondroitin sulfate ABC exolyase OS=Bacteroides thetaiotaomicron GN=chonabc PE=1 SV=2
AIPGENE3451	Putative uncharacterized protein At4g01020, chloroplastic OS=Arabidopsis thaliana GN=At4g01020 PE=4 SV=1							AIPGENE19629	COUP transcription factor 1 OS=Mus musculus GN=Nr2f1 PE=2 SV=2
AIPGENE3461	Enoyl-[acyl-carrier-protein] reductase [NADPH] FabL OS=Bacillus subtilis (strain 168) GN=fabL PE=1 SV=1							AIPGENE19631	predicted protein [Nematostella vectensis] >gi|156224952|gb|EDO45774.1| predicted protein [Nematostella vectensis]
AIPGENE3466								AIPGENE19640	Aldehyde dehydrogenase family 3 member B1 OS=Homo sapiens GN=ALDH3B1 PE=1 SV=1
AIPGENE3494	N-acetylglucosamine-1-phosphodiester alpha-N-acetylglucosaminidase OS=Bos taurus GN=NAGPA PE=1 SV=2							AIPGENE19679	Delta-like protein 1 OS=Rattus norvegicus GN=Dll1 PE=2 SV=1
AIPGENE3523	G1/S-specific cyclin-E OS=Hemicentrotus pulcherrimus GN=CYCE PE=2 SV=1							AIPGENE19718	Polycystic kidney disease protein 1-like 3 OS=Homo sapiens GN=PKD1L3 PE=1 SV=1
AIPGENE3538	Activating signal cointegrator 1 OS=Mus musculus GN=Trip4 PE=1 SV=2							AIPGENE19728	Delta(8)-fatty-acid desaturase OS=Helianthus annuus GN=sld1 PE=1 SV=1
AIPGENE3573	CREB/ATF bZIP transcription factor OS=Mus musculus GN=Crebzf PE=1 SV=2							AIPGENE19791	Organic cation transporter protein OS=Drosophila melanogaster GN=Orct PE=1 SV=1
AIPGENE3683	Outer membrane lipoprotein Blc OS=Vibrio cholerae serotype O1 (strain ATCC 39315 / El Tor Inaba N16961) GN=blc PE=3 SV=2							AIPGENE19798	Xanthine dehydrogenase OS=Dictyostelium discoideum GN=xdh PE=3 SV=1
AIPGENE3731	39S ribosomal protein L14, mitochondrial OS=Mus musculus GN=Mrpl14 PE=2 SV=1							AIPGENE19799	A disintegrin and metalloproteinase with thrombospondin motifs 6 OS=Homo sapiens GN=ADAMTS6 PE=2 SV=2
AIPGENE3764								AIPGENE19802	Xanthine dehydrogenase OS=Drosophila melanogaster GN=ry PE=2 SV=2
AIPGENE3792	Oligosaccharyltransferase complex subunit ostc-B OS=Xenopus laevis GN=ostc-b PE=2 SV=1							AIPGENE19805	Patched domain-containing protein 3 OS=Mus musculus GN=Ptchd3 PE=1 SV=1
AIPGENE3800	Probable phenylalanine-4-hydroxylase 1 OS=Caenorhabditis elegans GN=pah-1 PE=1 SV=2							AIPGENE19810	A disintegrin and metalloproteinase with thrombospondin motifs 6 OS=Homo sapiens GN=ADAMTS6 PE=2 SV=2
AIPGENE3828	Cytochrome c1, heme protein, mitochondrial OS=Bos taurus GN=CYC1 PE=1 SV=2							AIPGENE19811
AIPGENE3834	Poly [ADP-ribose] polymerase 15 OS=Homo sapiens GN=PARP15 PE=1 SV=2							AIPGENE19816	Benzaldehyde dehydrogenase (NAD(+)) OS=Arabidopsis thaliana GN=AAO4 PE=1 SV=2
AIPGENE3860	Peptidyl-prolyl cis-trans isomerase FKBP4 OS=Homo sapiens GN=FKBP4 PE=1 SV=3							AIPGENE19821	Xanthine dehydrogenase/oxidase OS=Bos taurus GN=XDH PE=1 SV=4
AIPGENE3924	Geranylgeranyl transferase type-1 subunit beta OS=Bos taurus GN=PGGT1B PE=2 SV=1							AIPGENE19847	Macrophage scavenger receptor types I and II OS=Oryctolagus cuniculus GN=MSR1 PE=2 SV=1
AIPGENE3925	Chromatin assembly factor 1 subunit A-A OS=Xenopus laevis GN=chaf1a-a PE=1 SV=1							AIPGENE19884	Putative uncharacterized protein OS=Branchiostoma floridae GN=BRAFLDRAFT_91496 PE=4 SV=1
AIPGENE3950	Cytochrome c oxidase subunit 5A, mitochondrial OS=Otolemur crassicaudatus GN=COX5A PE=2 SV=1							AIPGENE19932	Zinc finger protein 583 OS=Homo sapiens GN=ZNF583 PE=2 SV=2
AIPGENE3995	Uncharacterized protein C1orf43 homolog OS=Mus musculus PE=2 SV=1							AIPGENE19940	NACHT, LRR and PYD domains-containing protein 4F OS=Mus musculus GN=Nlrp4f PE=2 SV=1
AIPGENE4014	COP9 signalosome complex subunit 2 (Fragment) OS=Xenopus laevis GN=csn2 PE=2 SV=1							AIPGENE19945	Coagulation factor V OS=Mus musculus GN=F5 PE=1 SV=1
AIPGENE4018	Predicted protein OS=Nematostella vectensis GN=v1g240343 PE=4 SV=1							AIPGENE19964	Catechol O-methyltransferase domain-containing protein 1 OS=Homo sapiens GN=COMTD1 PE=1 SV=1
AIPGENE4028	predicted protein [Nematostella vectensis] >gi|156224939|gb|EDO45761.1| predicted protein [Nematostella vectensis]							AIPGENE19965	SH3 and PX domain-containing protein 2A OS=Homo sapiens GN=SH3PXD2A PE=1 SV=1
AIPGENE4097	NADH dehydrogenase [ubiquinone] iron-sulfur protein 7, mitochondrial OS=Bos taurus GN=NDUFS7 PE=1 SV=1							AIPGENE20007	Protein Wnt-4 OS=Homo sapiens GN=WNT4 PE=1 SV=4
AIPGENE4098	UPF0469 protein KIAA0907 OS=Mus musculus GN=Kiaa0907 PE=2 SV=1							AIPGENE20033	Zinc metalloproteinase nas-6 OS=Caenorhabditis elegans GN=nas-6 PE=2 SV=2
AIPGENE4293	SUMO-conjugating enzyme UBC9-A OS=Danio rerio GN=ube2ia PE=1 SV=1							AIPGENE20095	Protein gar2 OS=Schizosaccharomyces pombe (strain 972 / ATCC 24843) GN=gar2 PE=1 SV=2
AIPGENE4437								AIPGENE20111	Lactadherin OS=Rattus norvegicus GN=Mfge8 PE=2 SV=1
AIPGENE4461	Probable C-mannosyltransferase DPY19L3 OS=Homo sapiens GN=DPY19L3 PE=2 SV=1							AIPGENE20147	Uncharacterized protein OS=Strongylocentrotus purpuratus PE=4 SV=1
AIPGENE4484	Transcription initiation protein SPT3 homolog OS=Homo sapiens GN=SUPT3H PE=1 SV=2							AIPGENE20156	Far upstream element-binding protein 1 OS=Homo sapiens GN=FUBP1 PE=1 SV=3
AIPGENE4488	Importin subunit alpha-7 OS=Bos taurus GN=KPNA6 PE=2 SV=1							AIPGENE20164	Manganese-dependent ADP-ribose/CDP-alcohol diphosphatase OS=Danio rerio GN=adprm PE=1 SV=1
AIPGENE4505	Cleavage stimulation factor subunit 3 OS=Pongo abelii GN=CSTF3 PE=2 SV=1							AIPGENE20198	Sulfotransferase 1C2A OS=Rattus norvegicus GN=Sult1c2a PE=2 SV=2
AIPGENE4653	GMP reductase 2 OS=Homo sapiens GN=GMPR2 PE=1 SV=1							AIPGENE20261	Peptidyl-prolyl cis-trans isomerase FKBP3 OS=Oryctolagus cuniculus GN=FKBP3 PE=2 SV=2
AIPGENE4740	predicted protein [Nematostella vectensis] >gi|156224890|gb|EDO45712.1| predicted protein [Nematostella vectensis]							AIPGENE20263	Protein lethal(2)essential for life OS=Drosophila melanogaster GN=l(2)efl PE=1 SV=1
AIPGENE4756	Putative uncharacterized protein OS=Salpingoeca rosetta (strain ATCC 50818 / BSB-021) GN=PTSG_13149 PE=4 SV=1							AIPGENE20289	Beta-hexosaminidase OS=Vibrio vulnificus GN=hex PE=3 SV=1
AIPGENE4837	SUMO-conjugating enzyme UBC9-A OS=Danio rerio GN=ube2ia PE=1 SV=1							AIPGENE20290	Acyl-CoA desaturase OS=Ovis aries GN=SCD PE=2 SV=1
AIPGENE4922	Torsin-1A-interacting protein 2 OS=Mus musculus GN=Tor1aip2 PE=1 SV=1							AIPGENE20336	Insulin-induced gene 2 protein OS=Mus musculus GN=Insig2 PE=1 SV=1
AIPGENE4946	Agrin OS=Mus musculus GN=Agrn PE=1 SV=1							AIPGENE20339	Collagen alpha-1(XVII) chain OS=Canis familiaris GN=COL17A1 PE=2 SV=2
AIPGENE5105								AIPGENE20344	WD repeat-containing protein 24 OS=Mus musculus GN=Wdr24 PE=2 SV=1
AIPGENE5128	Ubiquitin-like protein 4A OS=Xenopus laevis GN=ubl4a PE=2 SV=1							AIPGENE20345	Monocarboxylate transporter 10 OS=Danio rerio GN=slc16a10 PE=2 SV=1
AIPGENE5138	Nuclear transcription factor Y subunit beta OS=Petromyzon marinus GN=NFYB PE=2 SV=1							AIPGENE20417	Receptor-type tyrosine-protein phosphatase alpha OS=Homo sapiens GN=PTPRA PE=1 SV=2
AIPGENE5160	Aminomethyltransferase, mitochondrial OS=Homo sapiens GN=AMT PE=1 SV=1							AIPGENE20418
AIPGENE5202	Elongation factor Tu, mitochondrial OS=Meyerozyma guilliermondii (strain ATCC 6260 / CBS 566 / DSM 6381 / JCM 1539 / NBRC 10279 / NRRL Y-324) GN=TUF1 PE=3 SV=1							AIPGENE20487	Nephrocystin-3 OS=Mus musculus GN=Nphp3 PE=1 SV=2
AIPGENE5245	Tubulin delta chain OS=Xenopus tropicalis GN=tubd1 PE=2 SV=1							AIPGENE20554	Major facilitator superfamily domain-containing protein 12 OS=Mus musculus GN=Mfsd12 PE=1 SV=1
AIPGENE5360	Putative uncharacterized protein OS=Branchiostoma floridae GN=BRAFLDRAFT_63867 PE=4 SV=1							AIPGENE20557	Major facilitator superfamily domain-containing protein 12 OS=Mus musculus GN=Mfsd12 PE=1 SV=1
AIPGENE5403	Vegetative incompatibility protein HET-E-1 OS=Podospora anserina GN=HET-E1 PE=4 SV=1							AIPGENE20570	Dual specificity protein phosphatase CDC14A OS=Homo sapiens GN=CDC14A PE=1 SV=1
AIPGENE5405	Craniofacial development protein 1 OS=Mus musculus GN=Cfdp1 PE=1 SV=1							AIPGENE20575	Discoidin domain-containing receptor 2 OS=Homo sapiens GN=DDR2 PE=1 SV=2
AIPGENE5410	Aldehyde dehydrogenase family 16 member A1 OS=Homo sapiens GN=ALDH16A1 PE=1 SV=2							AIPGENE20578	Polycystic kidney disease protein 1-like 2 OS=Mus musculus GN=Pkd1l2 PE=2 SV=1
AIPGENE5579	DnaJ protein homolog 1 OS=Drosophila melanogaster GN=DnaJ-1 PE=1 SV=3							AIPGENE20624	Protein-lysine 6-oxidase OS=Sus scrofa GN=LOX PE=1 SV=2
AIPGENE5609	Prolyl 4-hydroxylase subunit alpha-2 OS=Homo sapiens GN=P4HA2 PE=1 SV=1							AIPGENE20815	Protein FAM26F OS=Mus musculus GN=Fam26f PE=2 SV=1
AIPGENE5635	Pyruvate dehydrogenase E1 component subunit beta, mitochondrial OS=Rattus norvegicus GN=Pdhb PE=1 SV=2							AIPGENE20833	ATP-binding cassette sub-family G member 4 OS=Homo sapiens GN=ABCG4 PE=1 SV=2
AIPGENE5799	Myeloma-overexpressed gene 2 protein homolog OS=Drosophila melanogaster GN=CG17059 PE=3 SV=2							AIPGENE20867	Proprotein convertase subtilisin/kexin type 5 OS=Rattus norvegicus GN=Pcsk5 PE=2 SV=3
AIPGENE5813	3-hydroxyisobutyrate dehydrogenase, mitochondrial OS=Mus musculus GN=Hibadh PE=1 SV=1							AIPGENE20873	Furin OS=Bos taurus GN=FURIN PE=1 SV=1
AIPGENE5814	Heat shock cognate 71 kDa protein OS=Saguinus oedipus GN=HSPA8 PE=2 SV=1							AIPGENE20876	Mannan-binding lectin serine protease 1 OS=Mus musculus GN=Masp1 PE=1 SV=2
AIPGENE5836	Glycylpeptide N-tetradecanoyltransferase 2 OS=Homo sapiens GN=NMT2 PE=1 SV=1							AIPGENE20898
AIPGENE5869	Protein FAM133B OS=Mus musculus GN=Fam133b PE=1 SV=3							AIPGENE20951	Calmodulin OS=Strongylocentrotus intermedius PE=2 SV=3
AIPGENE6012	Predicted protein OS=Nematostella vectensis GN=v1g236569 PE=4 SV=1							AIPGENE20958	predicted protein [Nematostella vectensis] >gi|156211562|gb|EDO32663.1| predicted protein [Nematostella vectensis]
AIPGENE6086	NADH dehydrogenase [ubiquinone] 1 beta subcomplex subunit 8, mitochondrial OS=Pongo abelii GN=NDUFB8 PE=2 SV=1							AIPGENE20966	Disrupted in renal carcinoma protein 2 homolog OS=Xenopus laevis GN=dirc2 PE=2 SV=1
AIPGENE6141	UPF0562 protein C7orf55 homolog OS=Mus musculus PE=3 SV=1							AIPGENE21003
AIPGENE6227	Tubulin-specific chaperone A OS=Rattus norvegicus GN=Tbca PE=1 SV=1							AIPGENE21027
AIPGENE6242	Lysine-specific demethylase 8 OS=Xenopus tropicalis GN=kdm8 PE=2 SV=1							AIPGENE21039	Transcriptional-regulating factor 1 OS=Mus musculus GN=Trerf1 PE=1 SV=1
AIPGENE6251	Alpha-aminoadipic semialdehyde dehydrogenase OS=Bos taurus GN=ALDH7A1 PE=2 SV=4							AIPGENE21137	Mucin-4 OS=Homo sapiens GN=MUC4 PE=1 SV=4
AIPGENE6266	hypothetical protein LOTGIDRAFT_165383 [Lottia gigantea]							AIPGENE21157	Serine protease 23 OS=Homo sapiens GN=PRSS23 PE=1 SV=1
AIPGENE6300	Fanconi anemia group D2 protein OS=Homo sapiens GN=FANCD2 PE=1 SV=1							AIPGENE21169	Uncharacterized protein OS=Apis mellifera GN=LOC413309 PE=3 SV=1
AIPGENE6351	Glutathione S-transferase Mu 5 OS=Rattus norvegicus GN=Gstm5 PE=1 SV=3							AIPGENE21200
AIPGENE6409								AIPGENE21210	predicted protein [Nematostella vectensis] >gi|156223508|gb|EDO44342.1| predicted protein [Nematostella vectensis]
AIPGENE6438	ATP synthase F(0) complex subunit B1, mitochondrial OS=Homo sapiens GN=ATP5F1 PE=1 SV=2							AIPGENE21216	ATP-binding cassette sub-family A member 7 OS=Homo sapiens GN=ABCA7 PE=1 SV=3
AIPGENE6459	Sodium- and chloride-dependent GABA transporter 1 OS=Rattus norvegicus GN=Slc6a1 PE=1 SV=1							AIPGENE21223	Serine/threonine-protein kinase ULK2 OS=Homo sapiens GN=ULK2 PE=1 SV=3
AIPGENE6515	Nuclear transport factor 2 OS=Xenopus laevis GN=ntf2 PE=2 SV=1							AIPGENE21249	ATP-binding cassette sub-family G member 2 OS=Rattus norvegicus GN=Abcg2 PE=1 SV=1
AIPGENE6546	Ubiquitin-like domain-containing CTD phosphatase 1 OS=Danio rerio GN=ublcp1 PE=2 SV=1							AIPGENE21283	ABC transporter A family member 6 OS=Dictyostelium discoideum GN=abcA6 PE=3 SV=1
AIPGENE6561	Protein FAM136A OS=Xenopus tropicalis GN=fam136a PE=2 SV=1							AIPGENE21331	Carnitine O-palmitoyltransferase 1, liver isoform OS=Homo sapiens GN=CPT1A PE=1 SV=2
AIPGENE6612	60 kDa SS-A/Ro ribonucleoprotein OS=Homo sapiens GN=TROVE2 PE=1 SV=2							AIPGENE21368	predicted protein [Nematostella vectensis] >gi|156218855|gb|EDO39746.1| predicted protein [Nematostella vectensis]
AIPGENE6895	Protein FAM50 homolog OS=Drosophila melanogaster GN=CG12259 PE=2 SV=1							AIPGENE21410	Myocyte enhancer factor 2 splice variant II OS=Nematostella vectensis GN=mef2 PE=2 SV=1
AIPGENE6906	Cysteine-rich with EGF-like domain protein 2 OS=Danio rerio GN=creld2 PE=2 SV=2							AIPGENE21483	Ras-related GTP-binding protein C OS=Mus musculus GN=Rragc PE=1 SV=1
AIPGENE6957	Endoplasmin OS=Rattus norvegicus GN=Hsp90b1 PE=1 SV=2							AIPGENE21572	Leucine--tRNA ligase, cytoplasmic OS=Homo sapiens GN=LARS PE=1 SV=2
AIPGENE6965	predicted protein [Nematostella vectensis] >gi|156227419|gb|EDO48223.1| predicted protein [Nematostella vectensis]							AIPGENE21590	Zinc finger protein 708 OS=Homo sapiens GN=ZNF708 PE=1 SV=5
AIPGENE7292	Protein FAM76A OS=Mus musculus GN=Fam76a PE=2 SV=1							AIPGENE21611	Uncharacterized protein OS=Strongylocentrotus purpuratus GN=Sp-Rt9 PE=4 SV=1
AIPGENE7509	Metallophosphoesterase MPPED2 OS=Mus musculus GN=Mpped2 PE=2 SV=1							AIPGENE21614	Ethanolamine-phosphate phospho-lyase OS=Xenopus laevis GN=etnppl PE=2 SV=1
AIPGENE7562	Growth hormone-inducible transmembrane protein OS=Mus musculus GN=Ghitm PE=2 SV=1							AIPGENE21619	Aldehyde dehydrogenase family 3 member B1 OS=Homo sapiens GN=ALDH3B1 PE=1 SV=1
AIPGENE7600	predicted protein [Nematostella vectensis] >gi|156226712|gb|EDO47520.1| predicted protein [Nematostella vectensis]							AIPGENE21628	TWiK family of potassium channels protein 18 OS=Caenorhabditis elegans GN=twk-18 PE=1 SV=2
AIPGENE7780	DNA repair protein XRCC4 OS=Mus musculus GN=Xrcc4 PE=2 SV=1							AIPGENE21652	PREDICTED: uncharacterized protein LOC100204146 [Hydra vulgaris]
AIPGENE7784								AIPGENE21699	predicted protein [Nematostella vectensis] >gi|156216621|gb|EDO37554.1| predicted protein [Nematostella vectensis]
AIPGENE7793								AIPGENE21702	Protein sidekick-2 OS=Homo sapiens GN=SDK2 PE=1 SV=3
AIPGENE7798	S-adenosylmethionine synthase isoform type-2 OS=Mus musculus GN=Mat2a PE=2 SV=2							AIPGENE21723	Vacuolar protein sorting-associated protein 13D OS=Homo sapiens GN=VPS13D PE=1 SV=2
AIPGENE7836	E3 ubiquitin-protein ligase HACE1 OS=Gallus gallus GN=HACE1 PE=2 SV=1							AIPGENE21773	Predicted protein OS=Nematostella vectensis GN=v1g200451 PE=4 SV=1
AIPGENE7837	Fumarate hydratase, mitochondrial OS=Danio rerio GN=fh PE=2 SV=1							AIPGENE21842	Multiple epidermal growth factor-like domains protein 6 OS=Homo sapiens GN=MEGF6 PE=1 SV=4
AIPGENE7844	Peroxisomal N(1)-acetyl-spermine/spermidine oxidase OS=Mus musculus GN=Paox PE=1 SV=3							AIPGENE21863	Uncharacterized protein OS=Strongylocentrotus purpuratus GN=Sp-PolppL_94 PE=4 SV=1
AIPGENE7926	DNL-type zinc finger protein OS=Homo sapiens GN=DNLZ PE=1 SV=1							AIPGENE21866	DBH-like monooxygenase protein 1 homolog OS=Danio rerio GN=moxd1 PE=2 SV=2
AIPGENE7948	Lysyl oxidase homolog 2B OS=Danio rerio GN=loxl2b PE=2 SV=1							AIPGENE21871	Actin filament-associated protein 1 OS=Homo sapiens GN=AFAP1 PE=1 SV=2
AIPGENE7954								AIPGENE21905
AIPGENE8006	Eukaryotic translation initiation factor 4E OS=Rattus norvegicus GN=Eif4e PE=1 SV=1							AIPGENE21969
AIPGENE8008	Transmembrane emp24 domain-containing protein 5 OS=Rattus norvegicus GN=Tmed5 PE=2 SV=1							AIPGENE21985
AIPGENE8026	E3 ubiquitin-protein ligase DTX3L OS=Homo sapiens GN=DTX3L PE=1 SV=1							AIPGENE22205	hypothetical protein TRIADDRAFT_61255 [Trichoplax adhaerens] >gi|190580225|gb|EDV20310.1| hypothetical protein TRIADDRAFT_61255 [Trichoplax adhaerens]
AIPGENE8058	ATP-dependent RNA helicase DDX51 OS=Danio rerio GN=ddx51 PE=2 SV=1							AIPGENE22220	Arachidonate 5-lipoxygenase OS=Mus musculus GN=Alox5 PE=1 SV=3
AIPGENE8103	E3 ubiquitin-protein ligase KCMF1 OS=Homo sapiens GN=KCMF1 PE=1 SV=2							AIPGENE22311	Predicted protein OS=Nematostella vectensis GN=v1g245953 PE=4 SV=1
AIPGENE8187	Alpha-endosulfine OS=Rattus norvegicus GN=Ensa PE=1 SV=1							AIPGENE22324	Low affinity cationic amino acid transporter 2 OS=Homo sapiens GN=SLC7A2 PE=1 SV=2
AIPGENE8203	NudC domain-containing protein 3 OS=Mus musculus GN=Nudcd3 PE=2 SV=3							AIPGENE22329	Protein NLRC5 OS=Ictalurus punctatus GN=nlrc5 PE=2 SV=1
AIPGENE8225	Acyl carrier protein, mitochondrial OS=Mus musculus GN=Ndufab1 PE=1 SV=1							AIPGENE22353
AIPGENE8378	Polypeptide N-acetylgalactosaminyltransferase 11 OS=Mus musculus GN=Galnt11 PE=1 SV=1							AIPGENE22366	predicted protein [Nematostella vectensis] >gi|156224118|gb|EDO44946.1| predicted protein [Nematostella vectensis]
AIPGENE8401	Uncharacterized protein Os08g0359500 OS=Oryza sativa subsp. japonica GN=Os08g0359500 PE=2 SV=1							AIPGENE22419	Organic cation transporter-like protein OS=Drosophila melanogaster GN=Orct2 PE=2 SV=2
AIPGENE8435	14-3-3 protein zeta OS=Bombyx mori GN=14-3-3zeta PE=2 SV=2							AIPGENE22443	Soma ferritin OS=Lymnaea stagnalis PE=2 SV=2
AIPGENE8559								AIPGENE22471	Predicted protein OS=Nematostella vectensis GN=v1g198436 PE=4 SV=1
AIPGENE8728	Prolyl 4-hydroxylase subunit alpha-1 OS=Gallus gallus GN=P4HA1 PE=1 SV=1							AIPGENE22473	Epididymal secretory protein E1 OS=Bos taurus GN=NPC2 PE=1 SV=1
AIPGENE8735	Prolyl 4-hydroxylase subunit alpha-1 OS=Bos taurus GN=P4HA1 PE=1 SV=1							AIPGENE22474	Tyrosine-protein kinase receptor Tie-1 OS=Mus musculus GN=Tie1 PE=2 SV=3
AIPGENE8736	Prolyl 4-hydroxylase subunit alpha-1 OS=Pongo abelii GN=P4HA1 PE=2 SV=1							AIPGENE22506	Choline-phosphate cytidylyltransferase B OS=Homo sapiens GN=PCYT1B PE=1 SV=1
AIPGENE8741	Enkurin domain-containing protein 1 OS=Mus musculus GN=Enkd1 PE=2 SV=1							AIPGENE22522	Putative uncharacterized protein OS=Candida albicans (strain WO-1) GN=CAWG_03286 PE=4 SV=1
AIPGENE8748	Gastrula zinc finger protein XlCGF57.1 (Fragment) OS=Xenopus laevis PE=3 SV=1							AIPGENE22527	Protein NPC2 homolog OS=Drosophila melanogaster GN=Npc2a PE=1 SV=1
AIPGENE8750	Predicted protein OS=Nematostella vectensis GN=v1g241340 PE=4 SV=1							AIPGENE22539	Epididymal secretory protein E1 OS=Mus musculus GN=Npc2 PE=1 SV=1
AIPGENE8832	Group XIIA secretory phospholipase A2 OS=Mus musculus GN=Pla2g12a PE=2 SV=2							AIPGENE22587	PREDICTED: uncharacterized protein LOC101818381 [Ficedula albicollis]
AIPGENE8865	N-terminal Xaa-Pro-Lys N-methyltransferase 1 OS=Danio rerio GN=ntmt1 PE=2 SV=1							AIPGENE22631	Sodium channel protein 1 brain OS=Heterololigo bleekeri PE=2 SV=1
AIPGENE8910	Succinate dehydrogenase assembly factor 2-B, mitochondrial OS=Drosophila pseudoobscura pseudoobscura GN=GA24523 PE=3 SV=1							AIPGENE22638	Lactadherin OS=Rattus norvegicus GN=Mfge8 PE=2 SV=1
AIPGENE8949	Zinc finger CCCH domain-containing protein 15 OS=Homo sapiens GN=ZC3H15 PE=1 SV=1							AIPGENE22643	Potassium voltage-gated channel subfamily A member 10 OS=Gallus gallus GN=KCNA10 PE=2 SV=1
AIPGENE8954	Fas apoptotic inhibitory molecule 1 OS=Rattus norvegicus GN=Faim PE=2 SV=1							AIPGENE22671	Collagen alpha-1(XII) chain OS=Mus musculus GN=Col12a1 PE=2 SV=3
AIPGENE8978	Interferon-induced protein 44 OS=Pan troglodytes GN=IFI44 PE=1 SV=1							AIPGENE22675	Extracellular calcium-sensing receptor OS=Bos taurus GN=CASR PE=2 SV=1
AIPGENE8984	Putative uncharacterized protein OS=Branchiostoma floridae GN=BRAFLDRAFT_63867 PE=4 SV=1							AIPGENE22679	Dystrophin OS=Gallus gallus GN=DMD PE=2 SV=1
AIPGENE8988	Interferon-induced protein 44 OS=Homo sapiens GN=IFI44 PE=2 SV=2							AIPGENE22688	Collagen alpha-3(VI) chain OS=Homo sapiens GN=COL6A3 PE=1 SV=5
AIPGENE8999	Transport and Golgi organization protein 2 homolog OS=Homo sapiens GN=TANGO2 PE=2 SV=1							AIPGENE22733	Uncharacterized protein OS=Strongylocentrotus purpuratus GN=Sp-Tyr PE=4 SV=1
AIPGENE9002	Peroxisomal membrane protein 2 OS=Rattus norvegicus GN=Pxmp2 PE=1 SV=2							AIPGENE22775	PREDICTED: hypothetical protein LOC100632304 [Amphimedon queenslandica]
AIPGENE9045	Pre-mRNA-processing factor 19 OS=Rattus norvegicus GN=Prpf19 PE=2 SV=2							AIPGENE22780	E3 ubiquitin-protein ligase DZIP3 OS=Homo sapiens GN=DZIP3 PE=1 SV=2
AIPGENE9063	Endoplasmic reticulum resident protein 29 OS=Mus musculus GN=Erp29 PE=1 SV=2							AIPGENE22864	Mucin-4 OS=Homo sapiens GN=MUC4 PE=1 SV=4
AIPGENE9154	Splicing factor, suppressor of white-apricot homolog OS=Mus musculus GN=Sfswap PE=1 SV=2							AIPGENE22897	Tetratricopeptide repeat protein 28 OS=Homo sapiens GN=TTC28 PE=1 SV=4
AIPGENE9190	Protein disulfide-isomerase A4 OS=Homo sapiens GN=PDIA4 PE=1 SV=2							AIPGENE22914	Predicted protein OS=Nematostella vectensis GN=v1g205757 PE=4 SV=1
AIPGENE9224	7SK snRNA methylphosphate capping enzyme OS=Danio rerio GN=mepce PE=3 SV=2							AIPGENE22963	Putative uncharacterized protein OS=Branchiostoma floridae GN=BRAFLDRAFT_68791 PE=4 SV=1
AIPGENE9256	Calreticulin OS=Drosophila melanogaster GN=Crc PE=1 SV=2							AIPGENE23027	Vesicular inhibitory amino acid transporter OS=Xenopus tropicalis GN=slc32a1 PE=2 SV=1
AIPGENE9286	GMP synthase [glutamine-hydrolyzing] OS=Homo sapiens GN=GMPS PE=1 SV=1							AIPGENE23049	Steroid 17-alpha-hydroxylase/17,20 lyase OS=Ictalurus punctatus GN=cyp17a1 PE=2 SV=1
AIPGENE9478	UPF0184 protein C9orf16 homolog OS=Mus musculus PE=2 SV=1							AIPGENE23052	Sodium/calcium exchanger 1 OS=Cavia porcellus GN=SLC8A1 PE=2 SV=1
AIPGENE9489	Activator of 90 kDa heat shock protein ATPase homolog 1 OS=Homo sapiens GN=AHSA1 PE=1 SV=1							AIPGENE23106	Legumain OS=Bos taurus GN=LGMN PE=1 SV=1
AIPGENE9749	26S protease regulatory subunit 6A OS=Rattus norvegicus GN=Psmc3 PE=2 SV=1							AIPGENE23192	Centromere-associated protein E OS=Mus musculus GN=Cenpe PE=1 SV=1
AIPGENE9760	Sodium-dependent glucose transporter 1 OS=Xenopus laevis GN=naglt1 PE=2 SV=1							AIPGENE23317	Malate synthase OS=Myxococcus xanthus (strain DK 1622) GN=mls PE=3 SV=2
AIPGENE9815	Serine-protein kinase ATM OS=Mus musculus GN=Atm PE=1 SV=2							AIPGENE23362	Sterol regulatory element-binding protein 1 OS=Mus musculus GN=Srebf1 PE=1 SV=4
AIPGENE9826	Predicted protein (Fragment) OS=Nematostella vectensis GN=v1g222317 PE=4 SV=1							AIPGENE23376	Advillin OS=Homo sapiens GN=AVIL PE=1 SV=3
AIPGENE9846	E3 ubiquitin-protein ligase MSL2 OS=Homo sapiens GN=MSL2 PE=1 SV=2							AIPGENE23384	Urea amidolyase OS=Saccharomyces cerevisiae (strain ATCC 204508 / S288c) GN=DUR1,2 PE=1 SV=2
AIPGENE9883	Serine-threonine kinase receptor-associated protein OS=Gallus gallus GN=STRAP PE=2 SV=2							AIPGENE23385	Cadherin EGF LAG seven-pass G-type receptor 1 OS=Homo sapiens GN=CELSR1 PE=1 SV=1
AIPGENE9885	N-acetylmuramoyl-L-alanine amidase OS=Mus musculus GN=Pglyrp2 PE=1 SV=1							AIPGENE23421	G1/S-specific cyclin-D2 OS=Homo sapiens GN=CCND2 PE=1 SV=1
AIPGENE9938	Calumenin-B OS=Salmo salar GN=calub PE=2 SV=1							AIPGENE23517	Protein alan shepard OS=Drosophila willistoni GN=shep PE=3 SV=2
AIPGENE9956	Single-stranded DNA binding protein Ssb OS=Sulfolobus solfataricus (strain ATCC 35092 / DSM 1617 / JCM 11322 / P2) GN=ssb PE=1 SV=1							AIPGENE23521	Solute carrier family 12 member 2 OS=Squalus acanthias GN=SLC12A2 PE=1 SV=1
AIPGENE10102								AIPGENE23548	ATP-binding cassette sub-family A member 1 OS=Mus musculus GN=Abca1 PE=1 SV=4
AIPGENE10129	T-complex protein 1 subunit eta OS=Gallus gallus GN=CCT7 PE=1 SV=1							AIPGENE23621	Transmembrane protein 230 OS=Gallus gallus GN=TMEM230 PE=2 SV=1
AIPGENE10139	NADPH-dependent diflavin oxidoreductase 1 OS=Xenopus laevis GN=ndor1 PE=2 SV=1							AIPGENE23670	Thioredoxin reductase 2, mitochondrial OS=Rattus norvegicus GN=Txnrd2 PE=1 SV=3
AIPGENE10145	snRNA-activating protein complex subunit 4 OS=Chelonia mydas GN=UY3_08199 PE=4 SV=1							AIPGENE23728
AIPGENE10171	Predicted protein OS=Nematostella vectensis GN=v1g232345 PE=4 SV=1							AIPGENE23744	predicted protein [Nematostella vectensis] >gi|156214130|gb|EDO35127.1| predicted protein [Nematostella vectensis]
AIPGENE10528	LYR motif-containing protein 4 OS=Taeniopygia guttata GN=LYRM4 PE=3 SV=1							AIPGENE23767	Egl nine homolog 1 OS=Homo sapiens GN=EGLN1 PE=1 SV=1
AIPGENE10539	Splicing factor U2AF 26 kDa subunit OS=Rattus norvegicus GN=U2af1l4 PE=2 SV=1							AIPGENE23774	Viral A-type inclusion protein, putative OS=Trichomonas vaginalis GN=TVAG_198570 PE=4 SV=1
AIPGENE10583	Transcription factor MafK OS=Mus musculus GN=Mafk PE=2 SV=1							AIPGENE23776	D-threo-3-hydroxyaspartate dehydratase OS=Delftia sp. (strain HT23) GN=dthadh PE=1 SV=1
AIPGENE10649	ES1 protein homolog, mitochondrial OS=Rattus norvegicus PE=1 SV=2							AIPGENE23778	Major facilitator superfamily domain-containing protein 12 OS=Homo sapiens GN=MFSD12 PE=1 SV=2
AIPGENE10650	U4/U6.U5 small nuclear ribonucleoprotein 27 kDa protein OS=Mus musculus GN=Snrnp27 PE=2 SV=1							AIPGENE23843	Uncharacterized protein OS=Emiliania huxleyi CCMP1516 GN=EMIHUDRAFT_214477 PE=4 SV=1
AIPGENE10676								AIPGENE23855	Unconventional myosin-Id OS=Rattus norvegicus GN=Myo1d PE=1 SV=3
AIPGENE10679	Serine/arginine-rich splicing factor 12 OS=Homo sapiens GN=SRSF12 PE=2 SV=1							AIPGENE23868	Gamma-aminobutyric acid receptor subunit beta-3 OS=Gallus gallus GN=GABRB3 PE=2 SV=1
AIPGENE10748	Protein downstream neighbor of Son OS=Homo sapiens GN=DONSON PE=1 SV=2							AIPGENE23936	Cytochrome P450 3A4 OS=Homo sapiens GN=CYP3A4 PE=1 SV=4
AIPGENE10902	Uncharacterized calcium-binding protein At1g02270 OS=Arabidopsis thaliana GN=At1g02270 PE=2 SV=2							AIPGENE23948
AIPGENE10946	Uncharacterized protein OS=Crassostrea gigas GN=CGI_10024316 PE=4 SV=1							AIPGENE24059	Polycystic kidney disease protein 1-like 2 OS=Mus musculus GN=Pkd1l2 PE=2 SV=1
AIPGENE10991	Proteasome subunit alpha type-1 OS=Mus musculus GN=Psma1 PE=1 SV=1							AIPGENE24093
AIPGENE10995	KxDL motif-containing protein 1 OS=Danio rerio GN=kxd1 PE=2 SV=1							AIPGENE24118	E3 ubiquitin-protein ligase DZIP3 OS=Homo sapiens GN=DZIP3 PE=1 SV=2
AIPGENE11066	Uncharacterized protein OS=Acyrthosiphon pisum PE=4 SV=2							AIPGENE24161	Neurexin-4 OS=Drosophila melanogaster GN=Nrx-IV PE=1 SV=2
AIPGENE11098	E3 ubiquitin-protein ligase RNF213 OS=Mus musculus GN=Rnf213 PE=2 SV=1							AIPGENE24189	T-box transcription factor TBX20 OS=Gallus gallus GN=TBX20 PE=2 SV=1
AIPGENE11109	E3 ubiquitin-protein ligase RNF213 OS=Homo sapiens GN=RNF213 PE=1 SV=3							AIPGENE24206	Kinesin light chain 3 OS=Bos taurus GN=KLC3 PE=2 SV=1
AIPGENE11127	E3 ubiquitin-protein ligase RNF213 OS=Mus musculus GN=Rnf213 PE=2 SV=1							AIPGENE24231	Solute carrier family 23 member 2 OS=Xenopus tropicalis GN=slc23a2 PE=2 SV=1
AIPGENE11172	Ribosome-recycling factor, mitochondrial OS=Mus musculus GN=Mrrf PE=1 SV=1							AIPGENE24260	Chymotrypsin B OS=Gadus morhua PE=1 SV=1
AIPGENE11195	Delta-like protein 4 OS=Mus musculus GN=Dll4 PE=1 SV=2							AIPGENE24353
AIPGENE11207	Flap endonuclease 1 OS=Nematostella vectensis GN=FEN1 PE=3 SV=1							AIPGENE24356	Uncharacterized protein OS=Amphimedon queenslandica PE=4 SV=1
AIPGENE11218	NAD-dependent protein deacetylase SRT1 OS=Oryza sativa subsp. indica GN=SRT1 PE=2 SV=1							AIPGENE24357	Zinc finger MYM-type protein 3 OS=Mus musculus GN=Zmym3 PE=2 SV=1
AIPGENE11237	NADH dehydrogenase [ubiquinone] iron-sulfur protein 3, mitochondrial OS=Bos taurus GN=NDUFS3 PE=1 SV=1							AIPGENE24381	Serine protease hepsin OS=Mus musculus GN=Hpn PE=2 SV=3
AIPGENE11329	Homologous-pairing protein 2 homolog OS=Rattus norvegicus GN=Psmc3ip PE=1 SV=1							AIPGENE24388	Potassium voltage-gated channel subfamily A member 2 OS=Rattus norvegicus GN=Kcna2 PE=1 SV=1
AIPGENE11376	WD repeat-containing protein 61 OS=Danio rerio GN=wdr61 PE=2 SV=1							AIPGENE24466
AIPGENE11534	Ras-related and estrogen-regulated growth inhibitor-like protein OS=Danio rerio GN=rergl PE=2 SV=1							AIPGENE24485	predicted protein [Nematostella vectensis] >gi|156211285|gb|EDO32401.1| predicted protein [Nematostella vectensis]
AIPGENE11558	PRELI domain-containing protein 2 OS=Homo sapiens GN=PRELID2 PE=2 SV=1							AIPGENE24568	Serine/threonine-protein kinase Nek11 OS=Mus musculus GN=Nek11 PE=2 SV=2
AIPGENE11574	Proprotein convertase subtilisin/kexin type 5 OS=Mus musculus GN=Pcsk5 PE=1 SV=3							AIPGENE24679	Predicted protein OS=Nematostella vectensis GN=v1g216205 PE=3 SV=1
AIPGENE11575	DEP domain-containing protein 1B OS=Gallus gallus GN=DEPDC1B PE=2 SV=1							AIPGENE24681	Beta-hexosaminidase OS=Vibrio vulnificus GN=hex PE=3 SV=1
AIPGENE11576	Transcription factor E2F7 OS=Bos taurus GN=E2F7 PE=3 SV=1							AIPGENE24689	Organic cation transporter protein OS=Drosophila melanogaster GN=Orct PE=1 SV=1
AIPGENE11610	T-complex protein 1 subunit beta OS=Mus musculus GN=Cct2 PE=1 SV=4							AIPGENE24690
AIPGENE11635	39S ribosomal protein L21, mitochondrial OS=Homo sapiens GN=MRPL21 PE=1 SV=2							AIPGENE24722	Protein IMPACT OS=Xenopus laevis GN=impact PE=2 SV=1
AIPGENE11650	Protein mab-21-like 2 OS=Danio rerio GN=mab21l2 PE=2 SV=1							AIPGENE24736	F-box/WD repeat-containing protein 7 OS=Homo sapiens GN=FBXW7 PE=1 SV=1
AIPGENE11663	Protein mab-21-like 2 OS=Danio rerio GN=mab21l2 PE=2 SV=1							AIPGENE24750
AIPGENE11774	Integrin-linked kinase-associated serine/threonine phosphatase 2C OS=Mus musculus GN=Ilkap PE=2 SV=1							AIPGENE24777	Uncharacterized protein (Fragment) OS=Takifugu rubripes PE=4 SV=1
AIPGENE11802	predicted protein [Nematostella vectensis] >gi|156225982|gb|EDO46795.1| predicted protein [Nematostella vectensis]							AIPGENE24792	A disintegrin and metalloproteinase with thrombospondin motifs 14 OS=Homo sapiens GN=ADAMTS14 PE=2 SV=2
AIPGENE11811	General transcription factor IIE subunit 2 OS=Xenopus laevis GN=gtf2e2 PE=2 SV=1							AIPGENE24834
AIPGENE11857								AIPGENE24901	Lysyl oxidase homolog 2B OS=Danio rerio GN=loxl2b PE=2 SV=1
AIPGENE11885	Poly(A) polymerase gamma OS=Mus musculus GN=Papolg PE=1 SV=1							AIPGENE24947	Probable RNA-directed DNA polymerase from transposon X-element OS=Drosophila melanogaster GN=X-element\ORF2 PE=3 SV=1
AIPGENE11899	Adipocyte plasma membrane-associated protein OS=Rattus norvegicus GN=Apmap PE=2 SV=2							AIPGENE24956	Sushi, von Willebrand factor type A, EGF and pentraxin domain-containing protein 1 OS=Homo sapiens GN=SVEP1 PE=1 SV=3
AIPGENE11955	Magnesium transporter protein 1 OS=Xenopus laevis GN=magt1 PE=2 SV=1							AIPGENE24979	Retrovirus-related Pol polyprotein from transposon 412 OS=Drosophila melanogaster GN=POL PE=4 SV=1
AIPGENE11976	NF-X1-type zinc finger protein NFXL1 OS=Xenopus laevis GN=nfxl1 PE=2 SV=1							AIPGENE24983	Steroid 17-alpha-hydroxylase/17,20 lyase OS=Gallus gallus GN=CYP17A1 PE=2 SV=1
AIPGENE11986	Mitochondrial carnitine/acylcarnitine carrier protein OS=Homo sapiens GN=SLC25A20 PE=1 SV=1							AIPGENE24992
AIPGENE12057								AIPGENE25046	Hemicentin-2 OS=Homo sapiens GN=HMCN2 PE=2 SV=2
AIPGENE12097	Solute carrier family 2, facilitated glucose transporter member 1 (Fragment) OS=Ovis aries GN=SLC2A1 PE=2 SV=1							AIPGENE25062	Excitatory amino acid transporter 1 OS=Mus musculus GN=Slc1a3 PE=1 SV=2
AIPGENE12166	Developmentally-regulated GTP-binding protein 1 OS=Xenopus laevis GN=drg1 PE=2 SV=1							AIPGENE25069	Calpain-5 OS=Homo sapiens GN=CAPN5 PE=1 SV=2
AIPGENE12269	UPF0415 protein C7orf25 homolog OS=Mus musculus PE=2 SV=1							AIPGENE25074	N-acetylneuraminate lyase OS=Danio rerio GN=npl PE=2 SV=1
AIPGENE12312	Kelch-like protein 20 OS=Mus musculus GN=Klhl20 PE=2 SV=2							AIPGENE25099	Phosphatidylinositol-glycan-specific phospholipase D OS=Rattus norvegicus GN=Gpld1 PE=2 SV=1
AIPGENE12383	Endothelial differentiation-related factor 1 OS=Rattus norvegicus GN=Edf1 PE=1 SV=1							AIPGENE25198	PTB domain-containing engulfment adapter protein 1 OS=Rattus norvegicus GN=Gulp1 PE=1 SV=1
AIPGENE12427	rRNA-processing protein fcf2 OS=Schizosaccharomyces pombe (strain 972 / ATCC 24843) GN=fcf2 PE=3 SV=1							AIPGENE25231	Protein white OS=Lucilia cuprina GN=W PE=2 SV=2
AIPGENE12441	Proteasome subunit beta type-1-A OS=Carassius auratus GN=psmb1-A PE=2 SV=1							AIPGENE25295	Uncharacterized protein OS=Strongylocentrotus purpuratus GN=Sp-Hypp_859 PE=4 SV=1
AIPGENE12464	General transcription factor IIH subunit 4 OS=Mus musculus GN=Gtf2h4 PE=2 SV=1							AIPGENE25330
AIPGENE12493	hypothetical protein EAG_01371 [Camponotus floridanus]							AIPGENE25344
AIPGENE12496	78 kDa glucose-regulated protein OS=Gallus gallus GN=HSPA5 PE=1 SV=1							AIPGENE25357	Ornithine decarboxylase antizyme 1 OS=Bos taurus GN=OAZ1 PE=2 SV=3
AIPGENE12505								AIPGENE25406	ETS domain-containing protein Elk-1 OS=Mus musculus GN=Elk1 PE=2 SV=3
AIPGENE12517	Protein SMG7 OS=Homo sapiens GN=SMG7 PE=1 SV=2							AIPGENE25418	5-aminolevulinate synthase, nonspecific, mitochondrial OS=Bos taurus GN=ALAS1 PE=2 SV=1
AIPGENE12561	Stimulator of interferon genes protein OS=Mus musculus GN=Tmem173 PE=1 SV=2							AIPGENE25507	Neuronal calcium sensor 1 OS=Xenopus laevis GN=ncs1 PE=2 SV=2
AIPGENE12579	Stimulator of interferon genes protein OS=Mus musculus GN=Tmem173 PE=1 SV=2							AIPGENE25524	BRO1 domain-containing protein BROX OS=Mus musculus GN=Brox PE=2 SV=1
AIPGENE12692	Glucose-induced degradation protein 8 homolog OS=Nematostella vectensis GN=v1g247787 PE=3 SV=1							AIPGENE25572	Contactin-associated protein-like 5 OS=Gallus gallus GN=CNTNAP5 PE=2 SV=1
AIPGENE12697	Enhancer of mRNA-decapping protein 3 OS=Xenopus laevis GN=edc3 PE=2 SV=1							AIPGENE25578	Receptor-type tyrosine-protein phosphatase delta OS=Homo sapiens GN=PTPRD PE=1 SV=2
AIPGENE12699	Nucleoporin NUP53 OS=Danio rerio GN=nup35 PE=1 SV=1							AIPGENE25582	Polypyrimidine tract-binding protein 2 OS=Rattus norvegicus GN=Ptbp2 PE=2 SV=1
AIPGENE12786	Cleavage and polyadenylation specificity factor subunit 4 OS=Homo sapiens GN=CPSF4 PE=1 SV=1							AIPGENE25596	Receptor-type tyrosine-protein phosphatase alpha OS=Homo sapiens GN=PTPRA PE=1 SV=2
AIPGENE12805	GTPase Era, mitochondrial OS=Ailuropoda melanoleuca GN=ERAL1 PE=3 SV=1							AIPGENE25606	Low-density lipoprotein receptor-related protein 4 OS=Mus musculus GN=Lrp4 PE=1 SV=3
AIPGENE12819	Dynactin subunit 5 OS=Mus musculus GN=Dctn5 PE=1 SV=1							AIPGENE25626	Eukaryotic translation initiation factor 4E-binding protein 1 OS=Mus musculus GN=Eif4ebp1 PE=1 SV=3
AIPGENE12914	Chromodomain-helicase-DNA-binding protein 1 OS=Mus musculus GN=Chd1 PE=1 SV=3							AIPGENE25637	PREDICTED: uncharacterized protein LOC100199386, partial [Hydra vulgaris]
AIPGENE12930	Lon protease homolog, mitochondrial OS=Rattus norvegicus GN=Lonp1 PE=2 SV=1							AIPGENE25646	Putative uncharacterized protein OS=Coprinopsis cinerea (strain Okayama-7 / 130 / ATCC MYA-4618 / FGSC 9003) GN=CC1G_03480 PE=4 SV=2
AIPGENE12962	Peptidyl-prolyl cis-trans isomerase B OS=Rattus norvegicus GN=Ppib PE=1 SV=3							AIPGENE25676	Inositol-3-phosphate synthase 1-A OS=Xenopus laevis GN=isyna1-a PE=2 SV=1
AIPGENE12972	Kinesin-like protein KIF24 OS=Mus musculus GN=Kif24 PE=2 SV=2							AIPGENE25679	Uncharacterized protein (Fragment) OS=Strongylocentrotus purpuratus GN=Sp-Hypp_1492 PE=4 SV=1
AIPGENE12995	Peptidyl-prolyl cis-trans isomerase B OS=Gallus gallus GN=PPIB PE=2 SV=1							AIPGENE25687	Chitinase 3 OS=Candida albicans (strain SC5314 / ATCC MYA-2876) GN=CHT3 PE=3 SV=2
AIPGENE12996	T-complex protein 1 subunit gamma OS=Bos taurus GN=CCT3 PE=1 SV=1							AIPGENE25711	Glioma tumor suppressor candidate region gene 1 protein OS=Homo sapiens GN=GLTSCR1 PE=1 SV=2
AIPGENE12999	Protein disulfide-isomerase A3 OS=Pongo abelii GN=PDIA3 PE=2 SV=1							AIPGENE25730	Beta-1,4-N-acetylgalactosaminyltransferase 3 OS=Mus musculus GN=B4galnt3 PE=2 SV=1
AIPGENE13065								AIPGENE25738	Interaptin OS=Dictyostelium discoideum GN=abpD PE=1 SV=1
AIPGENE13091	RNA-binding protein 5 OS=Homo sapiens GN=RBM5 PE=1 SV=2							AIPGENE25754	Probable G-protein coupled receptor 133 OS=Bos taurus GN=GPR133 PE=2 SV=1
AIPGENE13222	Probable protein BRICK1-B OS=Xenopus laevis GN=brk1-b PE=3 SV=1							AIPGENE25789	Mediator of RNA polymerase II transcription subunit 12 OS=Danio rerio GN=med12 PE=2 SV=1
AIPGENE13228								AIPGENE25809	Helicase with zinc finger domain 2 OS=Homo sapiens GN=HELZ2 PE=1 SV=6
AIPGENE13290	Uncharacterized protein OS=Amphimedon queenslandica PE=4 SV=1							AIPGENE25886	SH2 domain-containing protein 3C OS=Homo sapiens GN=SH2D3C PE=1 SV=1
AIPGENE13345	General vesicular transport factor p115 OS=Rattus norvegicus GN=Uso1 PE=1 SV=1							AIPGENE25890	Adenylate kinase isoenzyme 5 OS=Bos taurus GN=Ak5 PE=2 SV=1
AIPGENE13346	Tribbles homolog 2 OS=Homo sapiens GN=TRIB2 PE=2 SV=1							AIPGENE25906	Sushi, von Willebrand factor type A, EGF and pentraxin domain-containing protein 1 OS=Rattus norvegicus GN=Svep1 PE=1 SV=1
AIPGENE13355	Marginal zone B- and B1-cell-specific protein OS=Homo sapiens GN=MZB1 PE=1 SV=1							AIPGENE25909	Mechanosensory protein 2 OS=Caenorhabditis elegans GN=mec-2 PE=1 SV=1
AIPGENE13607	50S ribosomal protein L27 OS=Hamiltonella defensa subsp. Acyrthosiphon pisum (strain 5AT) GN=rpmA PE=3 SV=1							AIPGENE25921	conserved hypothetical protein [Ajellomyces capsulatus H143]
AIPGENE13634	Mitochondrial import receptor subunit TOM22 homolog OS=Bos taurus GN=TOMM22 PE=2 SV=1							AIPGENE26005	Immunoglobulin superfamily DCC subclass member 4 OS=Homo sapiens GN=IGDCC4 PE=1 SV=1
AIPGENE13745	Exportin-6 OS=Homo sapiens GN=XPO6 PE=1 SV=1							AIPGENE26007
AIPGENE14011								AIPGENE26056	Fatty acid amide hydrolase OS=Arabidopsis thaliana GN=FAAH PE=1 SV=1
AIPGENE14015								AIPGENE26062	Thrombospondin-2 OS=Gallus gallus GN=THBS2 PE=2 SV=1
AIPGENE14017								AIPGENE26063	Ribosomal RNA-processing protein 7 homolog A OS=Pongo abelii GN=RRP7A PE=2 SV=1
AIPGENE14027								AIPGENE26078	Putative glutamate synthase [NADPH] OS=Schizosaccharomyces pombe (strain 972 / ATCC 24843) GN=glt1 PE=2 SV=1
AIPGENE14041								AIPGENE26098	Collagen alpha-1(X) chain OS=Homo sapiens GN=COL10A1 PE=1 SV=2
AIPGENE14046								AIPGENE26106	Spermine synthase OS=Homo sapiens GN=SMS PE=1 SV=2
AIPGENE14089	Heterogeneous nuclear ribonucleoprotein F OS=Bos taurus GN=HNRNPF PE=2 SV=3							AIPGENE26117	Vesicular inhibitory amino acid transporter OS=Xenopus tropicalis GN=slc32a1 PE=2 SV=1
AIPGENE14093	Transcription factor HES-4-A OS=Xenopus laevis GN=hes4-a PE=1 SV=2							AIPGENE26180	Matrilin-2 OS=Homo sapiens GN=MATN2 PE=1 SV=4
AIPGENE14161	Ribonuclease P protein subunit p21 OS=Macaca mulatta GN=RPP21 PE=3 SV=1							AIPGENE26184	Fibrillin-1 OS=Homo sapiens GN=FBN1 PE=1 SV=3
AIPGENE14174	AN1-type zinc finger protein 2B OS=Mus musculus GN=Zfand2b PE=1 SV=1							AIPGENE26189	Bifunctional epoxide hydrolase 2 OS=Sus scrofa GN=EPHX2 PE=2 SV=1
AIPGENE14257	Suppressor of G2 allele of SKP1 homolog OS=Bos taurus GN=SUGT1 PE=2 SV=1							AIPGENE26193	Proline and serine-rich protein 1 OS=Mus musculus GN=Proser1 PE=1 SV=1
AIPGENE14262	Cholesterol 24-hydroxylase OS=Homo sapiens GN=CYP46A1 PE=1 SV=1							AIPGENE26247	Sodium- and chloride-dependent GABA transporter 2 OS=Rattus norvegicus GN=Slc6a13 PE=1 SV=1
AIPGENE14454	Schlafen family member 14 OS=Homo sapiens GN=SLFN14 PE=2 SV=2							AIPGENE26250	predicted protein [Nematostella vectensis] >gi|156226197|gb|EDO47008.1| predicted protein [Nematostella vectensis]
AIPGENE14490	Hsp90 co-chaperone Cdc37 OS=Gallus gallus GN=CDC37 PE=2 SV=1							AIPGENE26254	Fibrillin-1 OS=Bos taurus GN=FBN1 PE=1 SV=1
AIPGENE14517	FGFR1 oncogene partner 2 homolog OS=Danio rerio GN=fgfr1op2 PE=2 SV=1							AIPGENE26256	Protein Dok-7 OS=Mus musculus GN=Dok7 PE=1 SV=1
AIPGENE14564								AIPGENE26278	Glycine-rich RNA-binding protein 10 OS=Brassica napus GN=GRP10 PE=1 SV=1
AIPGENE14573								AIPGENE26283	29 kDa ribonucleoprotein, chloroplastic OS=Arabidopsis thaliana GN=RBP29 PE=2 SV=2
AIPGENE14617	RanBP-type and C3HC4-type zinc finger-containing protein 1 OS=Dicentrarchus labrax GN=rbck1 PE=3 SV=1							AIPGENE26287	hypothetical protein [Selenomonas ruminantium] >gi|383754539|ref|YP_005433442.1| hypothetical protein SELR_17110 [Selenomonas ruminantium subsp. lactilytica TAM6421] >gi|381366591|dbj|BAL83419.1| hypothetical protein SELR_17110 [Selenomonas ruminantium subsp. lactilytica TAM6421]
AIPGENE14703	5-formyltetrahydrofolate cyclo-ligase OS=Mus musculus GN=Mthfs PE=2 SV=2							AIPGENE26289	Retrovirus-related Pol polyprotein from transposon 412 OS=Drosophila melanogaster GN=POL PE=4 SV=1
AIPGENE14830	HEAT repeat-containing protein 3 OS=Mus musculus GN=Heatr3 PE=2 SV=1							AIPGENE26443	predicted protein [Nematostella vectensis] >gi|156226019|gb|EDO46832.1| predicted protein [Nematostella vectensis]
AIPGENE14878	Lipase maturation factor 1 OS=Mus musculus GN=Lmf1 PE=1 SV=1							AIPGENE26523	Reverse transcriptase, putative OS=Pediculus humanus subsp. corporis GN=Phum_PHUM361230 PE=4 SV=1
AIPGENE14887	TNF receptor-associated factor 3 OS=Mus musculus GN=Traf3 PE=1 SV=2							AIPGENE26555	E3 ubiquitin-protein ligase DZIP3 OS=Homo sapiens GN=DZIP3 PE=1 SV=2
AIPGENE14907	Protein DDI1 homolog 2 OS=Danio rerio GN=ddi2 PE=2 SV=1							AIPGENE26568	Predicted protein OS=Nematostella vectensis GN=v1g238736 PE=4 SV=1
AIPGENE14962	Prolyl 4-hydroxylase subunit alpha-1 OS=Mus musculus GN=P4ha1 PE=2 SV=2							AIPGENE26574	Thrombospondin-4 OS=Homo sapiens GN=THBS4 PE=1 SV=2
AIPGENE15265	Armadillo repeat-containing protein 8 OS=Mus musculus GN=Armc8 PE=2 SV=2							AIPGENE26594	Predicted protein OS=Nematostella vectensis GN=v1g238736 PE=4 SV=1
AIPGENE15266	10 kDa heat shock protein, mitochondrial OS=Schistosoma japonicum GN=SJCHGC01960 PE=3 SV=2							AIPGENE26597	Predicted protein OS=Nematostella vectensis GN=v1g238736 PE=4 SV=1
AIPGENE15291	Coiled-coil domain-containing protein 58 OS=Danio rerio GN=ccdc58 PE=2 SV=2							AIPGENE26670	Putative uncharacterized protein OS=Branchiostoma floridae GN=BRAFLDRAFT_67299 PE=4 SV=1
AIPGENE15292	Splicing factor, proline- and glutamine-rich OS=Homo sapiens GN=SFPQ PE=1 SV=2							AIPGENE26682	Putative uncharacterized protein OS=Branchiostoma floridae GN=BRAFLDRAFT_126732 PE=4 SV=1
AIPGENE15399	Transmembrane emp24 domain-containing protein 7 OS=Homo sapiens GN=TMED7 PE=1 SV=2							AIPGENE26712	Putative uncharacterized protein OS=Branchiostoma floridae GN=BRAFLDRAFT_68084 PE=4 SV=1
AIPGENE15482	Hsc70-interacting protein OS=Gallus gallus GN=ST13 PE=2 SV=1							AIPGENE26718	1-phosphatidylinositol 4,5-bisphosphate phosphodiesterase beta-4 OS=Homo sapiens GN=PLCB4 PE=1 SV=3
AIPGENE15495	Phosphoglycerate kinase OS=Dictyostelium discoideum GN=pgkA PE=1 SV=2							AIPGENE26725	Cytochrome P450 3A4 OS=Homo sapiens GN=CYP3A4 PE=1 SV=4
AIPGENE15512	Exosome complex component RRP43 OS=Homo sapiens GN=EXOSC8 PE=1 SV=1							AIPGENE26740	Major facilitator superfamily domain-containing protein 12 OS=Mus musculus GN=Mfsd12 PE=1 SV=1
AIPGENE15672	Delta(24)-sterol reductase OS=Macaca fascicularis GN=DHCR24 PE=2 SV=2							AIPGENE26763	Glutamine synthetase OS=Mus musculus GN=Glul PE=1 SV=6
AIPGENE15752	Uroporphyrinogen decarboxylase OS=Danio rerio GN=urod PE=2 SV=1							AIPGENE26797	Complement C2 OS=Bos taurus GN=C2 PE=2 SV=1
AIPGENE15806	Histone-binding protein RBBP7 OS=Danio rerio GN=rbbp7 PE=2 SV=1							AIPGENE26798
AIPGENE15807	Uncharacterized protein OS=Gloeophyllum trabeum (strain ATCC 11539 / FP-39264 / Madison 617) GN=GLOTRDRAFT_126980 PE=4 SV=1							AIPGENE26807	Transmembrane protease serine 9 OS=Rattus norvegicus GN=Tmprss9 PE=3 SV=1
AIPGENE15812	ATP synthase subunit O, mitochondrial OS=Drosophila melanogaster GN=Oscp PE=2 SV=2							AIPGENE26823	Collagen triple helix repeat-containing protein 1 OS=Homo sapiens GN=CTHRC1 PE=1 SV=1
AIPGENE15860								AIPGENE26918
AIPGENE15892	Probable inactive glycosyltransferase 25 family member 3 OS=Rattus norvegicus GN=Cercam PE=2 SV=2							AIPGENE26925	1,4-alpha-glucan-branching enzyme OS=Homo sapiens GN=GBE1 PE=1 SV=3
AIPGENE15899	Ryncolin-2 OS=Cerberus rynchops PE=1 SV=1							AIPGENE26977	Glycerol-3-phosphate dehydrogenase, mitochondrial OS=Bos taurus GN=GPD2 PE=2 SV=1
AIPGENE15990								AIPGENE26981	C3 and PZP-like alpha-2-macroglobulin domain-containing protein 8 OS=Homo sapiens GN=CPAMD8 PE=1 SV=2
AIPGENE15995								AIPGENE26996	C3 and PZP-like alpha-2-macroglobulin domain-containing protein 8 OS=Homo sapiens GN=CPAMD8 PE=1 SV=2
AIPGENE16048	PREDICTED: uncharacterized protein LOC100212441 [Hydra vulgaris]							AIPGENE27010	T-box transcription factor TBX1 OS=Danio rerio GN=tbx1 PE=2 SV=1
AIPGENE16054	Cell growth-regulating nucleolar protein OS=Homo sapiens GN=LYAR PE=1 SV=2							AIPGENE27054	Alpha-1-macroglobulin OS=Rattus norvegicus GN=A1m PE=1 SV=1
AIPGENE16128	DNA-directed RNA polymerases I, II, and III subunit RPABC2 OS=Pongo abelii GN=POLR2F PE=2 SV=1							AIPGENE27056	C3 and PZP-like alpha-2-macroglobulin domain-containing protein 8 OS=Homo sapiens GN=CPAMD8 PE=1 SV=2
AIPGENE16145	Predicted protein OS=Physcomitrella patens subsp. patens GN=PHYPADRAFT_233244 PE=4 SV=1							AIPGENE27088	T-box transcription factor TBX1 OS=Homo sapiens GN=TBX1 PE=1 SV=1
AIPGENE16174	Tetratricopeptide repeat protein 4 OS=Mus musculus GN=Ttc4 PE=2 SV=1							AIPGENE27130	C3 and PZP-like alpha-2-macroglobulin domain-containing protein 8 OS=Homo sapiens GN=CPAMD8 PE=1 SV=2
AIPGENE16230	Protein disulfide-isomerase A6 OS=Rattus norvegicus GN=Pdia6 PE=1 SV=2							AIPGENE27136	Putative uncharacterized protein OS=Branchiostoma floridae GN=BRAFLDRAFT_127392 PE=4 SV=1
AIPGENE16273	Nuclear migration protein nudC OS=Gallus gallus GN=NUDC PE=2 SV=1							AIPGENE27144	Vesicular inhibitory amino acid transporter OS=Xenopus laevis GN=slc32a1 PE=2 SV=1
AIPGENE16301	Calcyclin-binding protein OS=Bos taurus GN=CACYBP PE=2 SV=1							AIPGENE27173	Endophilin-A1 OS=Rattus norvegicus GN=Sh3gl2 PE=1 SV=2
AIPGENE16369	Ubiquitin carboxyl-terminal hydrolase 14 OS=Bos taurus GN=USP14 PE=2 SV=3							AIPGENE27191	Fibroblast growth factor receptor 2 OS=Homo sapiens GN=FGFR2 PE=1 SV=1
AIPGENE16440	U4/U6 small nuclear ribonucleoprotein Prp3 OS=Gallus gallus GN=PRPF3 PE=2 SV=1							AIPGENE27196	Solute carrier family 23 member 2 OS=Mus musculus GN=Slc23a2 PE=1 SV=2
AIPGENE16480	Derlin-1 OS=Homo sapiens GN=DERL1 PE=1 SV=1							AIPGENE27203	N-acetylated-alpha-linked acidic dipeptidase 2 OS=Mus musculus GN=Naalad2 PE=1 SV=2
AIPGENE16485	UV excision repair protein RAD23 homolog B OS=Homo sapiens GN=RAD23B PE=1 SV=1							AIPGENE27233	Fibroblast growth factor receptor 1 OS=Rattus norvegicus GN=Fgfr1 PE=1 SV=1
AIPGENE16545	NADH dehydrogenase [ubiquinone] 1 alpha subcomplex subunit 2 OS=Bos taurus GN=NDUFA2 PE=1 SV=2							AIPGENE27238	predicted protein [Nematostella vectensis] >gi|156212482|gb|EDO33539.1| predicted protein [Nematostella vectensis]
AIPGENE16589	DnaJ homolog subfamily A member 1 OS=Pongo abelii GN=DNAJA1 PE=2 SV=1							AIPGENE27259	Centrosome and spindle pole-associated protein 1 OS=Homo sapiens GN=CSPP1 PE=1 SV=4
AIPGENE16638	Zinc metalloproteinase nas-4 OS=Caenorhabditis elegans GN=nas-4 PE=2 SV=4							AIPGENE27292	Protein NLRC5 OS=Ictalurus punctatus GN=nlrc5 PE=2 SV=1
AIPGENE16647	Grainyhead-like protein 2 homolog OS=Mus musculus GN=Grhl2 PE=2 SV=1							AIPGENE27389
AIPGENE16651	Predicted protein (Fragment) OS=Nematostella vectensis GN=v1g80243 PE=4 SV=1							AIPGENE27414	Type I iodothyronine deiodinase OS=Xenopus laevis GN=dio1 PE=2 SV=2
AIPGENE16654	Transcription factor VBP OS=Gallus gallus GN=TEF PE=1 SV=2							AIPGENE27454
AIPGENE16707	Exonuclease 3'-5' domain-containing protein 1 OS=Mus musculus GN=Exd1 PE=2 SV=1							AIPGENE27512	E3 ubiquitin-protein ligase UBR5 OS=Homo sapiens GN=UBR5 PE=1 SV=2
AIPGENE16729	Fanconi anemia group I protein homolog OS=Mus musculus GN=Fanci PE=1 SV=2							AIPGENE27533	E3 ubiquitin-protein ligase UBR5 OS=Mus musculus GN=Ubr5 PE=1 SV=2
AIPGENE16734	Putative pre-mRNA-splicing factor ATP-dependent RNA helicase DHX15 OS=Mus musculus GN=Dhx15 PE=1 SV=2							AIPGENE27657	Inverted formin-2 OS=Xenopus tropicalis GN=inf2 PE=2 SV=1
AIPGENE16882	Splicing factor 1 OS=Homo sapiens GN=SF1 PE=1 SV=4							AIPGENE27672	Serine/threonine-protein kinase PLK4 OS=Nematostella vectensis GN=v1g246408 PE=3 SV=1
AIPGENE16907	U11/U12 small nuclear ribonucleoprotein 25 kDa protein OS=Homo sapiens GN=SNRNP25 PE=1 SV=1							AIPGENE27686	Predicted protein OS=Nematostella vectensis GN=v1g222725 PE=4 SV=1
AIPGENE16922	6-phosphofructokinase, muscle type OS=Canis familiaris GN=PFKM PE=2 SV=2							AIPGENE27695	Voltage-dependent calcium channel subunit alpha-2/delta-4 OS=Mus musculus GN=Cacna2d4 PE=2 SV=1
AIPGENE16938								AIPGENE27698
AIPGENE16969	Vitamin K epoxide reductase complex subunit 1 OS=Bos taurus GN=VKORC1 PE=2 SV=1							AIPGENE27729
AIPGENE17161	Alcohol dehydrogenase [NADP(+)] A OS=Danio rerio GN=akr1a1a PE=2 SV=2							AIPGENE27783	Solute carrier family 15 member 4 OS=Xenopus laevis GN=slc15a4 PE=2 SV=1
AIPGENE17166								AIPGENE27790	Dynein alpha chain, flagellar outer arm OS=Chlamydomonas reinhardtii GN=ODA11 PE=1 SV=2
AIPGENE17347	Histidine triad nucleotide-binding protein 2, mitochondrial OS=Mus musculus GN=Hint2 PE=1 SV=1							AIPGENE27791	Putative ferric-chelate reductase 1 OS=Xenopus laevis GN=frrs1 PE=2 SV=1
AIPGENE17362	Predicted protein OS=Nematostella vectensis GN=v1g245969 PE=4 SV=1							AIPGENE27869	predicted protein [Nematostella vectensis] >gi|156213279|gb|EDO34304.1| predicted protein [Nematostella vectensis]
AIPGENE17374	Phosphoribosyl pyrophosphate synthase-associated protein 2 OS=Gallus gallus GN=PRPSAP2 PE=2 SV=1							AIPGENE27874	Protein RIC1 homolog OS=Homo sapiens GN=KIAA1432 PE=1 SV=2
AIPGENE17396	Anoctamin-4 OS=Mus musculus GN=Ano4 PE=2 SV=2							AIPGENE27956	Uncharacterized protein OS=Amphimedon queenslandica GN=LOC100641609 PE=4 SV=1
AIPGENE17409	NADH dehydrogenase [ubiquinone] 1 beta subcomplex subunit 10 OS=Bos taurus GN=NDUFB10 PE=1 SV=2							AIPGENE27966	Kelch-like protein 20 OS=Rattus norvegicus GN=Klhl20 PE=3 SV=1
AIPGENE17417	LDLR chaperone MESD OS=Mus musculus GN=Mesdc2 PE=1 SV=1							AIPGENE28014	Endoglucanase A OS=Bacillus pumilus GN=eglA PE=1 SV=1
AIPGENE17419	DNA-directed RNA polymerase III subunit RPC8 OS=Homo sapiens GN=POLR3H PE=1 SV=1							AIPGENE28199	Acidic mammalian chitinase OS=Homo sapiens GN=CHIA PE=1 SV=1
AIPGENE17468	Luc7-like protein 3 OS=Pongo abelii GN=LUC7L3 PE=2 SV=1							AIPGENE28235	Multidrug resistance-associated protein 5 OS=Rattus norvegicus GN=Abcc5 PE=2 SV=1
AIPGENE17545	Protein phosphatase 1 regulatory subunit 7 OS=Rattus norvegicus GN=Ppp1r7 PE=1 SV=1							AIPGENE28408	Advillin OS=Homo sapiens GN=AVIL PE=1 SV=3
AIPGENE17632	NADH dehydrogenase [ubiquinone] 1 alpha subcomplex subunit 13 OS=Pan troglodytes GN=NDUFA13 PE=2 SV=3							AIPGENE28483	DDB1- and CUL4-associated factor 11 OS=Bos taurus GN=DCAF11 PE=2 SV=1
AIPGENE17688	Proteasomal ubiquitin receptor ADRM1 OS=Danio rerio GN=adrm1b PE=1 SV=1							AIPGENE28501	Anoctamin-10 OS=Danio rerio GN=ano10 PE=2 SV=1
AIPGENE17841	Cytochrome c oxidase subunit 6A, mitochondrial OS=Oncorhynchus mykiss PE=3 SV=1							AIPGENE28543	predicted protein [Nematostella vectensis] >gi|156226092|gb|EDO46904.1| predicted protein [Nematostella vectensis]
AIPGENE17846	Protein GUCD1 OS=Mus musculus GN=Gucd1 PE=2 SV=2							AIPGENE28552	predicted protein [Nematostella vectensis] >gi|156226092|gb|EDO46904.1| predicted protein [Nematostella vectensis]
AIPGENE17849	Small nuclear ribonucleoprotein Sm D3 OS=Xenopus laevis GN=snrpd3 PE=2 SV=1							AIPGENE28588	Golgi-associated plant pathogenesis-related protein 1 OS=Mus musculus GN=Glipr2 PE=2 SV=3
AIPGENE17853	Coiled-coil-helix-coiled-coil-helix domain-containing protein 2, mitochondrial OS=Mus musculus GN=Chchd2 PE=2 SV=1							AIPGENE28692	Uncharacterized protein OS=Acyrthosiphon pisum PE=4 SV=2
AIPGENE17920	Protein SEC13 homolog OS=Homo sapiens GN=SEC13 PE=1 SV=3							AIPGENE28695	Uncharacterized protein OS=Strongylocentrotus purpuratus PE=4 SV=1
AIPGENE17931	39S ribosomal protein L46, mitochondrial OS=Rattus norvegicus GN=Mrpl46 PE=2 SV=1							AIPGENE28711	E3 ubiquitin-protein ligase DZIP3 OS=Homo sapiens GN=DZIP3 PE=1 SV=2
AIPGENE17956	Inactive peptidyl-prolyl cis-trans isomerase FKBP6 OS=Bos taurus GN=FKBP6 PE=2 SV=1							AIPGENE28799	Krueppel-like factor 10 OS=Rattus norvegicus GN=Klf10 PE=2 SV=1
AIPGENE18014								AIPGENE28801	Zinc metalloproteinase nas-13 OS=Caenorhabditis elegans GN=nas-13 PE=2 SV=5
AIPGENE18032								AIPGENE28820
AIPGENE18181	Bystin OS=Nematostella vectensis GN=bysl PE=3 SV=1							AIPGENE28871	Putative vacuolar protein sorting-associated protein TDA6 OS=Saccharomyces cerevisiae (strain ATCC 204508 / S288c) GN=TDA6 PE=2 SV=1
AIPGENE18185	Proliferating cell nuclear antigen OS=Macaca fascicularis GN=PCNA PE=2 SV=1							AIPGENE28887	Mucin-4 OS=Homo sapiens GN=MUC4 PE=1 SV=4
AIPGENE18391	26S proteasome non-ATPase regulatory subunit 14 OS=Drosophila melanogaster GN=Rpn11 PE=1 SV=1							AIPGENE28898	Tubulin alpha-3 chain OS=Caenorhabditis elegans GN=mec-12 PE=1 SV=1
AIPGENE18467	Uridine-cytidine kinase 2 OS=Rattus norvegicus GN=Uck2 PE=2 SV=2							AIPGENE28922	Arginine kinase OS=Anthopleura japonicus PE=1 SV=1
AIPGENE18493	Retrovirus-related Pol polyprotein from transposon 412 OS=Drosophila melanogaster GN=POL PE=4 SV=1							AIPGENE28935	Uncharacterized protein OS=Cystobacter fuscus DSM 2262 GN=D187_006201 PE=4 SV=1
AIPGENE18510	Suppressor of SWI4 1 homolog OS=Mus musculus GN=Ppan PE=1 SV=2							AIPGENE28959	Zinc finger MYM-type protein 3 OS=Homo sapiens GN=ZMYM3 PE=1 SV=2
AIPGENE18515	Retrovirus-related Pol polyprotein from transposon 412 OS=Drosophila melanogaster GN=POL PE=4 SV=1							AIPGENE28963	PREDICTED: uncharacterized protein LOC100211279, partial [Hydra vulgaris]
AIPGENE18521	U4/U6 small nuclear ribonucleoprotein Prp4 OS=Mus musculus GN=Prpf4 PE=1 SV=1							AIPGENE29023
AIPGENE18572	Vesicle-trafficking protein SEC22b OS=Gallus gallus GN=SEC22B PE=2 SV=1							AIPGENE29055
AIPGENE18598	Predicted protein (Fragment) OS=Nematostella vectensis GN=v1g131035 PE=4 SV=1							AIPGENE29084	Basic leucine zipper transcriptional factor ATF-like 3 OS=Homo sapiens GN=BATF3 PE=1 SV=1
AIPGENE18790	Heat shock 70 kDa protein 1A OS=Mus musculus GN=Hspa1a PE=1 SV=2							AIPGENE29116	Sodium channel protein type 4 subunit alpha B OS=Danio rerio GN=scn4ab PE=2 SV=1
AIPGENE18808	predicted protein [Nematostella vectensis] >gi|156216895|gb|EDO37822.1| predicted protein [Nematostella vectensis]							AIPGENE29136	Annexin A7 OS=Bos taurus GN=ANXA7 PE=1 SV=2
AIPGENE18812								AIPGENE29155
AIPGENE18937	Transcription factor MafG OS=Rattus norvegicus GN=Mafg PE=2 SV=2							AIPGENE29241	Foot protein 1 variant 1 OS=Perna viridis GN=fp-1 PE=1 SV=1
AIPGENE18988	Small nuclear ribonucleoprotein Sm D1 OS=Mus musculus GN=Snrpd1 PE=2 SV=1							AIPGENE29242	Gelsolin-like protein 2 OS=Lumbricus terrestris GN=gelsolin PE=1 SV=1
AIPGENE19019	Uncharacterized protein OS=Lottia gigantea GN=LOTGIDRAFT_158251 PE=4 SV=1
AIPGENE19023								CC7-B01 Up regulated
AIPGENE19067	Proteasome subunit alpha type-7-A OS=Xenopus laevis GN=psma7-a PE=2 SV=1							Gene ID	Annotation
AIPGENE19125	Superoxide dismutase [Cu-Zn] OS=Halocynthia roretzi PE=1 SV=2							AIPGENE21
AIPGENE19196	THO complex subunit 7 homolog OS=Nematostella vectensis GN=thoc7 PE=3 SV=1							AIPGENE51	T-complex protein 1 subunit epsilon OS=Macaca fascicularis GN=CCT5 PE=2 SV=1
AIPGENE19320	Small nuclear ribonucleoprotein G OS=Mus musculus GN=Snrpg PE=1 SV=1							AIPGENE128	Coiled-coil domain-containing protein 134 OS=Homo sapiens GN=CCDC134 PE=1 SV=1
AIPGENE19614	Mono [ADP-ribose] polymerase PARP16 OS=Rattus norvegicus GN=Parp16 PE=2 SV=1							AIPGENE129	Cubilin OS=Rattus norvegicus GN=Cubn PE=1 SV=2
AIPGENE19690	Mitochondrial import inner membrane translocase subunit Tim9 OS=Mus musculus GN=Timm9 PE=1 SV=1							AIPGENE168	Predicted protein OS=Nematostella vectensis GN=v1g199611 PE=4 SV=1
AIPGENE19692	Mitochondrial import inner membrane translocase subunit TIM50 OS=Danio rerio GN=timm50 PE=2 SV=2							AIPGENE171	Predicted protein OS=Nematostella vectensis GN=v1g220839 PE=4 SV=1
AIPGENE19705	cTAGE family member 5 OS=Homo sapiens GN=CTAGE5 PE=1 SV=4							AIPGENE178	Tumor suppressor candidate 2 OS=Mus musculus GN=Tusc2 PE=1 SV=3
AIPGENE19712	Putative ATP-dependent RNA helicase DHX57 OS=Homo sapiens GN=DHX57 PE=1 SV=2							AIPGENE187	Ubiquitin-like modifier-activating enzyme 1 OS=Oryctolagus cuniculus GN=UBA1 PE=2 SV=1
AIPGENE19778	NADH dehydrogenase [ubiquinone] 1 beta subcomplex subunit 7 OS=Dictyostelium discoideum GN=ndufb7 PE=3 SV=1							AIPGENE302	Protein Lines homolog OS=Mus musculus GN=Lins PE=2 SV=2
AIPGENE19796	Zinc finger protein 367 OS=Rattus norvegicus GN=Znf367 PE=2 SV=1							AIPGENE308	Calumenin-A OS=Danio rerio GN=calua PE=2 SV=1
AIPGENE19861	Importin subunit alpha-1 OS=Homo sapiens GN=KPNA2 PE=1 SV=1							AIPGENE317	Gamma-glutamyltranspeptidase OS=Bacillus subtilis (strain 168) GN=ggt PE=1 SV=1
AIPGENE19986	D-3-phosphoglycerate dehydrogenase OS=Bos taurus GN=PHGDH PE=2 SV=3							AIPGENE391	Endoplasmic reticulum resident protein 44 OS=Mus musculus GN=Erp44 PE=1 SV=1
AIPGENE20016	Oligoribonuclease, mitochondrial OS=Homo sapiens GN=REXO2 PE=1 SV=3							AIPGENE456	Early growth response protein 1 OS=Danio rerio GN=egr1 PE=2 SV=2
AIPGENE20025	Zinc finger protein ZPR1 OS=Mus musculus GN=Zpr1 PE=1 SV=1							AIPGENE463	Pleckstrin homology domain-containing family A member 2 OS=Mus musculus GN=Plekha2 PE=1 SV=1
AIPGENE20029								AIPGENE472	MMS19 nucleotide excision repair protein homolog OS=Xenopus tropicalis GN=mms19 PE=2 SV=2
AIPGENE20040	39S ribosomal protein L41-A, mitochondrial OS=Xenopus laevis GN=mrpl41-a PE=2 SV=1							AIPGENE495	E3 ubiquitin-protein ligase RNF123 OS=Homo sapiens GN=RNF123 PE=1 SV=1
AIPGENE20047	Hsp90 co-chaperone Cdc37 OS=Tetraodon fluviatilis GN=cdc37 PE=3 SV=1							AIPGENE513	Glutathione peroxidase 7 OS=Mus musculus GN=Gpx7 PE=2 SV=1
AIPGENE20077	Hsp90 co-chaperone Cdc37 OS=Rattus norvegicus GN=Cdc37 PE=1 SV=2							AIPGENE555	Lymphokine-activated killer T-cell-originated protein kinase OS=Homo sapiens GN=PBK PE=1 SV=3
AIPGENE20208	Uncharacterized protein OS=Strongylocentrotus purpuratus GN=Sp-RtL_39 PE=4 SV=1							AIPGENE559	Protein Simiate OS=Mus musculus GN=Fam206a PE=1 SV=2
AIPGENE20292	Cytochrome b-c1 complex subunit 7 OS=Bos taurus GN=UQCRB PE=1 SV=3							AIPGENE584	Craniofacial development protein 2 OS=Bos taurus GN=CFDP2 PE=1 SV=2
AIPGENE20358	Protein FAM188A OS=Mus musculus GN=Fam188a PE=1 SV=2							AIPGENE598	TNF receptor-associated factor 2 OS=Mus musculus GN=Traf2 PE=1 SV=1
AIPGENE20369	26S protease regulatory subunit 4 OS=Drosophila melanogaster GN=Rpt2 PE=1 SV=2							AIPGENE651	Hypoxia up-regulated protein 1 OS=Danio rerio GN=hyou1 PE=2 SV=1
AIPGENE20373	Tubulin--tyrosine ligase-like protein 12 OS=Mus musculus GN=Ttll12 PE=2 SV=1							AIPGENE715	Thymidine kinase 2, mitochondrial OS=Mus musculus GN=Tk2 PE=1 SV=2
AIPGENE20481	Glutathione S-transferase OS=Anopheles gambiae GN=GstS1 PE=2 SV=4							AIPGENE791	predicted protein [Nematostella vectensis] >gi|156211562|gb|EDO32663.1| predicted protein [Nematostella vectensis]
AIPGENE20506	DNA topoisomerase I, mitochondrial OS=Pan troglodytes GN=TOP1MT PE=2 SV=1							AIPGENE871	Schlafen-like protein 1 OS=Rattus norvegicus GN=Slfnl1 PE=2 SV=1
AIPGENE20516	DNA topoisomerase 1 OS=Xenopus laevis GN=top1 PE=2 SV=1							AIPGENE911	Neutrophil cytosol factor 2 OS=Homo sapiens GN=NCF2 PE=1 SV=2
AIPGENE20539	Mitochondrial Rho GTPase 1-A OS=Danio rerio GN=rhot1a PE=2 SV=1							AIPGENE923	Gamma-tubulin complex component 6 OS=Homo sapiens GN=TUBGCP6 PE=1 SV=3
AIPGENE20547	39S ribosomal protein L12, mitochondrial OS=Mus musculus GN=Mrpl12 PE=1 SV=2							AIPGENE940	Polycystic kidney disease protein 1-like 2 OS=Mus musculus GN=Pkd1l2 PE=2 SV=1
AIPGENE20580								AIPGENE1001	Peptidyl-prolyl cis-trans isomerase-like 3 OS=Homo sapiens GN=PPIL3 PE=1 SV=1
AIPGENE20636	S-adenosylmethionine synthase isoform type-2 OS=Mus musculus GN=Mat2a PE=2 SV=2							AIPGENE1032	Inosine-5'-monophosphate dehydrogenase 2 OS=Danio rerio GN=impdh2 PE=3 SV=1
AIPGENE20666	Leucine-rich repeat-containing protein 57 OS=Danio rerio GN=lrrc57 PE=2 SV=1							AIPGENE1033	Cytochrome c oxidase subunit 6A1, mitochondrial OS=Mus musculus GN=Cox6a1 PE=1 SV=2
AIPGENE20814	Deoxyhypusine hydroxylase OS=Gallus gallus GN=DOHH PE=2 SV=1							AIPGENE1135	Phytanoyl-CoA dioxygenase, peroxisomal OS=Rattus norvegicus GN=Phyh PE=1 SV=2
AIPGENE20835	TNF receptor-associated factor 3 OS=Mus musculus GN=Traf3 PE=1 SV=2							AIPGENE1142	Proteasome maturation protein OS=Bos taurus GN=POMP PE=2 SV=1
AIPGENE20903								AIPGENE1198	Phosphoenolpyruvate phosphomutase OS=Mytilus edulis PE=1 SV=3
AIPGENE20955	Peptidyl-prolyl cis-trans isomerase FKBP2 OS=Mus musculus GN=Fkbp2 PE=1 SV=1							AIPGENE1254	Gastric intrinsic factor OS=Rattus norvegicus GN=Gif PE=1 SV=2
AIPGENE20979	ATP synthase subunit s, mitochondrial OS=Homo sapiens GN=ATP5S PE=1 SV=3							AIPGENE1263	Glyoxalase domain-containing protein 4 OS=Mus musculus GN=Glod4 PE=1 SV=1
AIPGENE20984	Collagen alpha-1(VI) chain OS=Xenopus laevis GN=col6a1 PE=1 SV=1							AIPGENE1264	Transmembrane emp24 domain-containing protein OS=Nematostella vectensis GN=v1g194562 PE=3 SV=1
AIPGENE20997	Small nuclear ribonucleoprotein Sm D2 OS=Mus musculus GN=Snrpd2 PE=2 SV=1							AIPGENE1273	Trimethylguanosine synthase OS=Homo sapiens GN=TGS1 PE=1 SV=3
AIPGENE21041	Uridine diphosphate glucose pyrophosphatase OS=Bos taurus GN=NUDT14 PE=2 SV=1							AIPGENE1282	Intraflagellar transport protein 20 homolog OS=Danio rerio GN=ift20 PE=2 SV=1
AIPGENE21059	Tafazzin OS=Macaca mulatta GN=TAZ PE=2 SV=1							AIPGENE1284	Neuferricin OS=Mus musculus GN=Cyb5d2 PE=1 SV=1
AIPGENE21086	Stress-induced-phosphoprotein 1 OS=Bos taurus GN=STIP1 PE=2 SV=1							AIPGENE1299	Zinc finger protein 879 OS=Homo sapiens GN=ZNF879 PE=2 SV=2
AIPGENE21089	Zinc phosphodiesterase ELAC protein 1 OS=Homo sapiens GN=ELAC1 PE=1 SV=2							AIPGENE1320	COP9 signalosome complex subunit 5 OS=Danio rerio GN=cops5 PE=2 SV=1
AIPGENE21099	U4/U6 small nuclear ribonucleoprotein Prp31 OS=Danio rerio GN=prpf31 PE=2 SV=1							AIPGENE1326	Cell division control protein 45 homolog OS=Homo sapiens GN=CDC45 PE=1 SV=1
AIPGENE21129	E3 SUMO-protein ligase CBX4 OS=Mus musculus GN=Cbx4 PE=1 SV=2							AIPGENE1366	GTP-binding nuclear protein Ran OS=Xenopus laevis GN=ran PE=1 SV=2
AIPGENE21338	Putative deoxyribose-phosphate aldolase OS=Homo sapiens GN=DERA PE=1 SV=2							AIPGENE1568	Interferon regulatory factor 8 OS=Gallus gallus GN=IRF8 PE=2 SV=1
AIPGENE21356	Fructose-2,6-bisphosphatase TIGAR B OS=Danio rerio GN=tigarb PE=1 SV=2							AIPGENE1575	Ubiquinone biosynthesis protein COQ9, mitochondrial OS=Rattus norvegicus GN=Coq9 PE=2 SV=2
AIPGENE21471								AIPGENE1585	WW domain-containing oxidoreductase OS=Gallus gallus GN=WWOX PE=2 SV=2
AIPGENE21647	Probable Bax inhibitor 1 OS=Paralichthys olivaceus GN=tmbim6 PE=2 SV=1							AIPGENE1606	Putative sodium-coupled neutral amino acid transporter 7 OS=Danio rerio GN=slc38a7 PE=2 SV=1
AIPGENE21651								AIPGENE1621	Dual specificity protein phosphatase 22 OS=Xenopus tropicalis GN=dusp22 PE=2 SV=1
AIPGENE21662	Ribosome biogenesis protein NSA2 homolog OS=Homo sapiens GN=NSA2 PE=1 SV=1							AIPGENE1714	5-oxoprolinase OS=Homo sapiens GN=OPLAH PE=1 SV=3
AIPGENE21681	Putative potassium channel protein YugO OS=Bacillus subtilis (strain 168) GN=yugO PE=4 SV=2							AIPGENE1747	Tetratricopeptide repeat protein 5 OS=Homo sapiens GN=TTC5 PE=1 SV=2
AIPGENE21692	Acyl-CoA-binding protein OS=Gallus gallus GN=DBI PE=1 SV=1							AIPGENE1752	Histone H2B type 1-M OS=Homo sapiens GN=HIST1H2BM PE=1 SV=3
AIPGENE21697	Ras suppressor protein 1 OS=Bos taurus GN=RSU1 PE=2 SV=1							AIPGENE1757	Centrosomal protein of 76 kDa OS=Mus musculus GN=Cep76 PE=2 SV=1
AIPGENE21709	F-box only protein 48 OS=Mus musculus GN=Fbxo48 PE=2 SV=1							AIPGENE1768	Lysine-specific demethylase 8 OS=Rattus norvegicus GN=Kdm8 PE=2 SV=1
AIPGENE21732	tRNA-dihydrouridine(47) synthase [NAD(P)(+)]-like OS=Xenopus laevis GN=dus3l PE=2 SV=1							AIPGENE1839	PMS1 protein homolog 1 OS=Homo sapiens GN=PMS1 PE=1 SV=1
AIPGENE21738	Heat shock cognate 71 kDa protein OS=Saguinus oedipus GN=HSPA8 PE=2 SV=1							AIPGENE1864	CDK2-associated and cullin domain-containing protein 1 OS=Homo sapiens GN=CACUL1 PE=1 SV=1
AIPGENE22064	Transmembrane prolyl 4-hydroxylase OS=Mus musculus GN=P4htm PE=2 SV=1							AIPGENE1895	Golgi-associated plant pathogenesis-related protein 1 OS=Mus musculus GN=Glipr2 PE=2 SV=3
AIPGENE22068	Protein FAM210B OS=Homo sapiens GN=FAM210B PE=1 SV=2							AIPGENE1916	Stress-70 protein, mitochondrial OS=Pongo abelii GN=HSPA9 PE=2 SV=1
AIPGENE22164	Probable RNA-directed DNA polymerase from transposon X-element OS=Drosophila melanogaster GN=X-element\ORF2 PE=3 SV=1							AIPGENE2035	Lipase maturation factor 2 OS=Xenopus laevis GN=lmf2 PE=2 SV=1
AIPGENE22379	26S protease regulatory subunit 7 OS=Mus musculus GN=Psmc2 PE=1 SV=5							AIPGENE2077	Putative uncharacterized protein OS=Branchiostoma floridae GN=BRAFLDRAFT_125701 PE=4 SV=1
AIPGENE22416	Predicted protein OS=Nematostella vectensis GN=v1g242688 PE=4 SV=1							AIPGENE2145	Probable E3 ubiquitin-protein ligase HERC3 OS=Homo sapiens GN=HERC3 PE=1 SV=1
AIPGENE22513	Methylosome subunit pICln OS=Xenopus laevis GN=clns1a PE=2 SV=1							AIPGENE2146	Predicted protein OS=Nematostella vectensis GN=v1g241226 PE=4 SV=1
AIPGENE22557	T-complex protein 1 subunit theta OS=Gallus gallus GN=CCT8 PE=1 SV=3							AIPGENE2171	UPF0669 protein v1g209471 OS=Nematostella vectensis GN=v1g209471 PE=3 SV=1
AIPGENE22695	Trifunctional purine biosynthetic protein adenosine-3 OS=Homo sapiens GN=GART PE=1 SV=1							AIPGENE2247	Endoplasmic reticulum-Golgi intermediate compartment protein 1 OS=Danio rerio GN=ergic1 PE=2 SV=1
AIPGENE22849	Ankyrin repeat and SAM domain-containing protein 1A OS=Crassostrea gigas GN=CGI_10017703 PE=4 SV=1							AIPGENE2262	Protein farnesyltransferase/geranylgeranyltransferase type-1 subunit alpha OS=Homo sapiens GN=FNTA PE=1 SV=1
AIPGENE22962	Cytochrome c oxidase subunit 6B1 OS=Pongo abelii GN=COX6B1 PE=3 SV=3							AIPGENE2264	Reactive oxygen species modulator 1 OS=Xenopus tropicalis GN=romo1 PE=3 SV=1
AIPGENE22980	hypothetical protein A19Y_2623 [Planktothrix agardhii NIVA-CYA 126/8]							AIPGENE2285	Transcription factor Sox-8 OS=Tetraodon nigroviridis GN=sox8 PE=2 SV=2
AIPGENE22988	hypothetical protein A19Y_2623 [Planktothrix agardhii NIVA-CYA 126/8]							AIPGENE2306	TFIIH basal transcription factor complex helicase XPB subunit OS=Rattus norvegicus GN=Ercc3 PE=2 SV=1
AIPGENE23149								AIPGENE2356	Histone H3 OS=Urechis caupo PE=1 SV=2
AIPGENE23160								AIPGENE2360	Heterogeneous nuclear ribonucleoproteins A1 homolog OS=Xenopus laevis GN=hnrnpa1 PE=2 SV=1
AIPGENE23203	Caspase-2 OS=Gallus gallus GN=CASP2 PE=2 SV=2							AIPGENE2387	Histone H4 OS=Tigriopus californicus GN=His4 PE=3 SV=2
AIPGENE23225	Procollagen-lysine,2-oxoglutarate 5-dioxygenase 3 OS=Rattus norvegicus GN=Plod3 PE=2 SV=1							AIPGENE2441	Intron-binding protein aquarius OS=Homo sapiens GN=AQR PE=1 SV=4
AIPGENE23368	Septin-8-A OS=Xenopus laevis GN=sept8-a PE=2 SV=1							AIPGENE2442	Exportin-1 OS=Rattus norvegicus GN=Xpo1 PE=1 SV=1
AIPGENE23393								AIPGENE2457	Multiple coagulation factor deficiency protein 2 homolog OS=Rattus norvegicus GN=Mcfd2 PE=2 SV=1
AIPGENE23402	Predicted protein OS=Nematostella vectensis GN=v1g244805 PE=4 SV=1							AIPGENE2462	Trehalase OS=Apis mellifera PE=1 SV=1
AIPGENE23408	predicted protein [Nematostella vectensis] >gi|156217375|gb|EDO38293.1| predicted protein [Nematostella vectensis]							AIPGENE2466	Bifunctional lysine-specific demethylase and histidyl-hydroxylase NO66 OS=Gallus gallus GN=NO66 PE=2 SV=1
AIPGENE23415	O-acetyl-ADP-ribose deacetylase 1 OS=Bos taurus GN=OARD1 PE=2 SV=1							AIPGENE2533	Hydroxysteroid 11-beta-dehydrogenase 1-like protein OS=Xenopus tropicalis GN=hsd11b1l PE=2 SV=1
AIPGENE23527	Universal stress protein Slr1101 OS=Synechocystis sp. (strain PCC 6803 / Kazusa) GN=slr1101 PE=3 SV=1							AIPGENE2545	predicted protein [Nematostella vectensis] >gi|156224717|gb|EDO45540.1| predicted protein [Nematostella vectensis]
AIPGENE23600	DNA polymerase delta subunit 4 OS=Mus musculus GN=Pold4 PE=2 SV=1							AIPGENE2609	Charged multivesicular body protein 1b OS=Danio rerio GN=chmp1b PE=2 SV=1
AIPGENE23745	Transformer-2 protein homolog beta OS=Rattus norvegicus GN=Tra2b PE=1 SV=1							AIPGENE2612	O-phosphoseryl-tRNA(Sec) selenium transferase OS=Danio rerio GN=sepsecs PE=2 SV=1
AIPGENE23865	predicted protein [Nematostella vectensis] >gi|156214290|gb|EDO35282.1| predicted protein [Nematostella vectensis]							AIPGENE2655	Lambda-crystallin homolog OS=Pongo abelii GN=CRYL1 PE=2 SV=3
AIPGENE23866								AIPGENE2719	Beta-1,3-galactosyltransferase 1 OS=Pongo pygmaeus GN=B3GALT1 PE=3 SV=1
AIPGENE24018	Chitobiosyldiphosphodolichol beta-mannosyltransferase OS=Homo sapiens GN=ALG1 PE=1 SV=2							AIPGENE2721	predicted protein [Nematostella vectensis] >gi|156211508|gb|EDO32611.1| predicted protein [Nematostella vectensis]
AIPGENE24032	26S proteasome non-ATPase regulatory subunit 10 OS=Mus musculus GN=Psmd10 PE=1 SV=3							AIPGENE2759	ADP-ribosylation factor-like protein 3 OS=Taeniopygia guttata GN=ARL3 PE=2 SV=1
AIPGENE24049	SPRY domain-containing SOCS box protein 3 OS=Homo sapiens GN=SPSB3 PE=1 SV=2							AIPGENE2837	Tetratricopeptide repeat protein 28 OS=Mus musculus GN=Ttc28 PE=2 SV=3
AIPGENE24060	PREDICTED: hypothetical protein LOC100633199 [Amphimedon queenslandica]							AIPGENE2886	Ribonuclease UK114 OS=Bos taurus GN=HRSP12 PE=2 SV=3
AIPGENE24069	Thioredoxin-like protein 1 OS=Mus musculus GN=Txnl1 PE=2 SV=3							AIPGENE2903	Monocarboxylate transporter 10 OS=Rattus norvegicus GN=Slc16a10 PE=1 SV=1
AIPGENE24078	Predicted protein OS=Nematostella vectensis GN=v1g244805 PE=4 SV=1							AIPGENE2930	Nephrocystin-3 OS=Homo sapiens GN=NPHP3 PE=1 SV=1
AIPGENE24269	DNA mismatch repair protein Mlh1 OS=Homo sapiens GN=MLH1 PE=1 SV=1							AIPGENE2943	NADH dehydrogenase [ubiquinone] iron-sulfur protein 5 OS=Pongo pygmaeus GN=NDUFS5 PE=3 SV=1
AIPGENE24486	T-complex protein 1 subunit zeta OS=Gallus gallus GN=CCT6 PE=1 SV=3							AIPGENE2944	Ribonuclease UK114 OS=Bos taurus GN=HRSP12 PE=2 SV=3
AIPGENE24487	Tetratricopeptide repeat protein 28 OS=Homo sapiens GN=TTC28 PE=1 SV=4							AIPGENE2955	Thioredoxin domain-containing protein 17 OS=Pongo abelii GN=TXNDC17 PE=2 SV=1
AIPGENE24647	Protein YIPF5 OS=Macaca fascicularis GN=YIPF5 PE=2 SV=1							AIPGENE2956	WD repeat-containing protein 66 OS=Homo sapiens GN=WDR66 PE=2 SV=2
AIPGENE24685	Stromal cell-derived factor 2 OS=Bos taurus GN=SDF2 PE=2 SV=1							AIPGENE2982	Predicted protein OS=Nematostella vectensis GN=v1g241340 PE=4 SV=1
AIPGENE24707	Interferon regulatory factor 2 OS=Homo sapiens GN=IRF2 PE=1 SV=2							AIPGENE2996	Anaphase-promoting complex subunit 1 OS=Mus musculus GN=Anapc1 PE=2 SV=2
AIPGENE24790	Contactin-associated protein-like 2 OS=Mus musculus GN=Cntnap2 PE=1 SV=2							AIPGENE2999	Monocarboxylate transporter 10 OS=Rattus norvegicus GN=Slc16a10 PE=1 SV=1
AIPGENE24842	Choline dehydrogenase, mitochondrial OS=Mus musculus GN=Chdh PE=1 SV=1							AIPGENE3013	Multidrug resistance-associated protein 4 OS=Homo sapiens GN=ABCC4 PE=1 SV=3
AIPGENE24949	Dehydrogenase/reductase SDR family member 7 OS=Homo sapiens GN=DHRS7 PE=1 SV=1							AIPGENE3036	Predicted protein OS=Nematostella vectensis GN=v1g210729 PE=4 SV=1
AIPGENE25107	Eukaryotic translation initiation factor 2A OS=Danio rerio GN=eif2a PE=2 SV=1							AIPGENE3115	Uncharacterized protein C2orf42 homolog OS=Mus musculus PE=2 SV=1
AIPGENE25137	Diamine acetyltransferase 2 OS=Homo sapiens GN=SAT2 PE=1 SV=1							AIPGENE3118	Predicted protein OS=Nematostella vectensis GN=v1g210729 PE=4 SV=1
AIPGENE25142	Dual serine/threonine and tyrosine protein kinase OS=Strongylocentrotus purpuratus GN=DSTYK PE=2 SV=1							AIPGENE3122	Poly [ADP-ribose] polymerase 1 OS=Gallus gallus GN=PARP1 PE=1 SV=2
AIPGENE25186	Dual serine/threonine and tyrosine protein kinase OS=Strongylocentrotus purpuratus GN=DSTYK PE=2 SV=1							AIPGENE3132	Retrovirus-related Pol polyprotein from type-2 retrotransposable element R2DM OS=Drosophila melanogaster GN=pol PE=4 SV=1
AIPGENE25210	Collagen alpha-1(XII) chain OS=Mus musculus GN=Col12a1 PE=2 SV=3							AIPGENE3136	Protein phosphatase 1 regulatory subunit 12C OS=Homo sapiens GN=PPP1R12C PE=1 SV=1
AIPGENE25220	Probable acyl-CoA dehydrogenase 6 OS=Caenorhabditis elegans GN=acdh-6 PE=3 SV=2							AIPGENE3144	hypothetical protein NEMVEDRAFT_v1g248697 [Nematostella vectensis] >gi|156207106|gb|EDO29211.1| predicted protein [Nematostella vectensis]
AIPGENE25229	Phosphatidylinositol phosphatase PTPRQ OS=Mus musculus GN=Ptprq PE=1 SV=1							AIPGENE3199	Heat shock protein HSP 90-alpha 1 OS=Danio rerio GN=hsp90a.1 PE=1 SV=3
AIPGENE25230	Exosome complex component RRP41 OS=Homo sapiens GN=EXOSC4 PE=1 SV=3							AIPGENE3218	Probable maleylacetoacetate isomerase 2 OS=Drosophila melanogaster GN=GstZ2 PE=1 SV=1
AIPGENE25239								AIPGENE3226	Ubiquitin-like modifier-activating enzyme 5 OS=Dictyostelium discoideum GN=uba5 PE=3 SV=1
AIPGENE25491	Probable inactive purple acid phosphatase 2 OS=Arabidopsis thaliana GN=PAP2 PE=2 SV=1							AIPGENE3277	Golgi phosphoprotein 3 OS=Rattus norvegicus GN=Golph3 PE=1 SV=1
AIPGENE25618	Ribonucleoprotein PTB-binding 2 OS=Homo sapiens GN=RAVER2 PE=1 SV=2							AIPGENE3286
AIPGENE25652	E3 ubiquitin-protein ligase RNF4 OS=Homo sapiens GN=RNF4 PE=1 SV=1							AIPGENE3332	Brain-specific angiogenesis inhibitor 1-associated protein 2 OS=Rattus norvegicus GN=Baiap2 PE=1 SV=1
AIPGENE25659	Discs large homolog 1-like protein OS=Danio rerio GN=dlg1l PE=2 SV=1							AIPGENE3350	Thioredoxin domain-containing protein 16 OS=Mus musculus GN=Txndc16 PE=2 SV=1
AIPGENE25678	WD repeat-containing protein 54 OS=Mus musculus GN=Wdr54 PE=2 SV=1							AIPGENE3382	Predicted protein OS=Nematostella vectensis GN=v1g240575 PE=4 SV=1
AIPGENE25699	tRNA (guanine-N(7)-)-methyltransferase A OS=Xenopus tropicalis GN=mettl1-A PE=2 SV=2							AIPGENE3390	Tumor necrosis factor receptor superfamily member 16 OS=Gallus gallus GN=NGFR PE=3 SV=1
AIPGENE25736								AIPGENE3442	Endonuclease G, mitochondrial OS=Caenorhabditis elegans GN=cps-6 PE=1 SV=1
AIPGENE25765	Kynureninase OS=Nematostella vectensis GN=kynu PE=3 SV=1							AIPGENE3451	Putative uncharacterized protein At4g01020, chloroplastic OS=Arabidopsis thaliana GN=At4g01020 PE=4 SV=1
AIPGENE25796	Arylacetamide deacetylase OS=Bos taurus GN=AADAC PE=2 SV=1							AIPGENE3461	Enoyl-[acyl-carrier-protein] reductase [NADPH] FabL OS=Bacillus subtilis (strain 168) GN=fabL PE=1 SV=1
AIPGENE25827	26S proteasome non-ATPase regulatory subunit 1 OS=Homo sapiens GN=PSMD1 PE=1 SV=2							AIPGENE3523	G1/S-specific cyclin-E OS=Hemicentrotus pulcherrimus GN=CYCE PE=2 SV=1
AIPGENE25828	DnaJ homolog subfamily C member 3 OS=Bos taurus GN=DNAJC3 PE=1 SV=1							AIPGENE3538	Activating signal cointegrator 1 OS=Mus musculus GN=Trip4 PE=1 SV=2
AIPGENE25834	DNA-directed RNA polymerases I, II, and III subunit RPABC5 OS=Mus musculus GN=Polr2l PE=2 SV=1							AIPGENE3573	CREB/ATF bZIP transcription factor OS=Mus musculus GN=Crebzf PE=1 SV=2
AIPGENE25849	Acetyl-CoA acetyltransferase, mitochondrial OS=Homo sapiens GN=ACAT1 PE=1 SV=1							AIPGENE3623	Putative ankyrin repeat protein RF_0381 OS=Rickettsia felis (strain ATCC VR-1525 / URRWXCal2) GN=RF_0381 PE=4 SV=1
AIPGENE25861	Cytochrome c1, heme protein, mitochondrial OS=Bos taurus GN=CYC1 PE=1 SV=2							AIPGENE3664	Polypeptide N-acetylgalactosaminyltransferase 2 OS=Homo sapiens GN=GALNT2 PE=1 SV=1
AIPGENE26000	Nicotinamide phosphoribosyltransferase OS=Rattus norvegicus GN=Nampt PE=1 SV=1							AIPGENE3723	Protein ERGIC-53 OS=Chlorocebus aethiops GN=LMAN1 PE=2 SV=1
AIPGENE26033	Heterogeneous nuclear ribonucleoprotein Q OS=Homo sapiens GN=SYNCRIP PE=1 SV=2							AIPGENE3730	Uncharacterized protein OS=Taeniopygia guttata GN=CHTOP PE=4 SV=1
AIPGENE26058	PH-interacting protein OS=Mus musculus GN=Phip PE=1 SV=2							AIPGENE3737	predicted protein [Nematostella vectensis] >gi|156217501|gb|EDO38416.1| predicted protein [Nematostella vectensis]
AIPGENE26068	DNA-directed RNA polymerase III subunit RPC5 OS=Mus musculus GN=Polr3e PE=1 SV=2							AIPGENE3764
AIPGENE26095	Clavaminate synthase-like protein At3g21360 OS=Arabidopsis thaliana GN=At3g21360 PE=1 SV=1							AIPGENE3776	Glutamate dehydrogenase, mitochondrial OS=Chaenocephalus aceratus GN=glud1 PE=1 SV=1
AIPGENE26115	Peptidyl-prolyl cis-trans isomerase-like 4 OS=Homo sapiens GN=PPIL4 PE=1 SV=1							AIPGENE3787	Ubiquitin-conjugating enzyme E2-17 kDa OS=Drosophila melanogaster GN=eff PE=2 SV=1
AIPGENE26121	28S ribosomal protein S24-A, mitochondrial OS=Xenopus laevis GN=mrps24-a PE=2 SV=1							AIPGENE3792	Oligosaccharyltransferase complex subunit ostc-B OS=Xenopus laevis GN=ostc-b PE=2 SV=1
AIPGENE26151	Uncharacterized protein C1orf109 homolog OS=Danio rerio GN=zgc:109790 PE=2 SV=3							AIPGENE3800	Probable phenylalanine-4-hydroxylase 1 OS=Caenorhabditis elegans GN=pah-1 PE=1 SV=2
AIPGENE26161	Transcription factor Maf OS=Danio rerio GN=maf PE=1 SV=1							AIPGENE3858	Circadian locomoter output cycles protein kaput OS=Homo sapiens GN=CLOCK PE=1 SV=1
AIPGENE26182	UDP-N-acetylglucosamine--peptide N-acetylglucosaminyltransferase 110 kDa subunit OS=Rattus norvegicus GN=Ogt PE=1 SV=1							AIPGENE3860	Peptidyl-prolyl cis-trans isomerase FKBP4 OS=Homo sapiens GN=FKBP4 PE=1 SV=3
AIPGENE26271	Transcription factor HES-1-A OS=Xenopus laevis GN=hes1-a PE=1 SV=1							AIPGENE3869	CD63 antigen OS=Rattus norvegicus GN=Cd63 PE=1 SV=2
AIPGENE26326	Tripartite motif-containing protein 46 OS=Homo sapiens GN=TRIM46 PE=2 SV=2							AIPGENE3905	hypothetical protein BRAFLDRAFT_118056 [Branchiostoma floridae] >gi|229281341|gb|EEN52099.1| hypothetical protein BRAFLDRAFT_118056 [Branchiostoma floridae]
AIPGENE26364	Predicted protein OS=Nematostella vectensis GN=v1g238751 PE=4 SV=1							AIPGENE3912	DNA-directed RNA polymerase II subunit RPB11 OS=Mus musculus GN=Polr2j PE=2 SV=1
AIPGENE26441	Putative gamma-glutamyltransferase YwrD OS=Bacillus subtilis (strain 168) GN=ywrD PE=1 SV=1							AIPGENE3924	Geranylgeranyl transferase type-1 subunit beta OS=Bos taurus GN=PGGT1B PE=2 SV=1
AIPGENE26457	Biogenesis of lysosome-related organelles complex 1 subunit 6 OS=Bos taurus GN=BLOC1S6 PE=1 SV=1							AIPGENE3925	Chromatin assembly factor 1 subunit A-A OS=Xenopus laevis GN=chaf1a-a PE=1 SV=1
AIPGENE26566	Phosphoacetylglucosamine mutase OS=Homo sapiens GN=PGM3 PE=1 SV=1							AIPGENE3937	Centrosomal protein of 120 kDa OS=Homo sapiens GN=CEP120 PE=2 SV=2
AIPGENE26613	Polyamine-modulated factor 1 OS=Bos taurus GN=PMF1 PE=2 SV=1							AIPGENE3950	Cytochrome c oxidase subunit 5A, mitochondrial OS=Otolemur crassicaudatus GN=COX5A PE=2 SV=1
AIPGENE26780	Nephrocystin-3 OS=Homo sapiens GN=NPHP3 PE=1 SV=1							AIPGENE3975	Fibroblast growth factor receptor OS=Hydra vulgaris GN=FGFR PE=2 SV=1
AIPGENE26784	Putative uncharacterized protein OS=Branchiostoma floridae GN=BRAFLDRAFT_122376 PE=4 SV=1							AIPGENE4001	Retinal dehydrogenase 1 OS=Gallus gallus GN=ALDH1A1 PE=2 SV=1
AIPGENE26801	Peptide deformylase, mitochondrial OS=Homo sapiens GN=PDF PE=1 SV=1							AIPGENE4007	28S ribosomal protein S36, mitochondrial OS=Bos taurus GN=MRPS36 PE=1 SV=2
AIPGENE26806	Peptide deformylase, mitochondrial OS=Homo sapiens GN=PDF PE=1 SV=1							AIPGENE4014	COP9 signalosome complex subunit 2 (Fragment) OS=Xenopus laevis GN=csn2 PE=2 SV=1
AIPGENE26995	Nipped-B-like protein B OS=Danio rerio GN=nipblb PE=2 SV=1							AIPGENE4018	Predicted protein OS=Nematostella vectensis GN=v1g240343 PE=4 SV=1
AIPGENE26997	Serine/arginine-rich splicing factor 3 OS=Mus musculus GN=Srsf3 PE=1 SV=1							AIPGENE4028	predicted protein [Nematostella vectensis] >gi|156224939|gb|EDO45761.1| predicted protein [Nematostella vectensis]
AIPGENE27025								AIPGENE4030	Putative glucose-6-phosphate 1-epimerase OS=Cenchrus ciliaris PE=2 SV=1
AIPGENE27109	Lactation elevated protein 1 OS=Homo sapiens GN=LACE1 PE=2 SV=2							AIPGENE4077	Isocitrate dehydrogenase [NAD] subunit alpha, mitochondrial OS=Mus musculus GN=Idh3a PE=1 SV=1
AIPGENE27210	Puromycin-sensitive aminopeptidase OS=Homo sapiens GN=NPEPPS PE=1 SV=2							AIPGENE4095	DENN domain-containing protein 3 OS=Mus musculus GN=Dennd3 PE=2 SV=2
AIPGENE27252	Superoxide dismutase [Fe] OS=Enterococcus faecalis (strain ATCC 700802 / V583) GN=sodA PE=3 SV=1							AIPGENE4098	UPF0469 protein KIAA0907 OS=Mus musculus GN=Kiaa0907 PE=2 SV=1
AIPGENE27286	Probable splicing factor, arginine/serine-rich 7 OS=Caenorhabditis elegans GN=rsp-7 PE=3 SV=3							AIPGENE4124	26S proteasome non-ATPase regulatory subunit 13 OS=Gallus gallus GN=PSMD13 PE=1 SV=1
AIPGENE27295	U3 small nucleolar ribonucleoprotein protein IMP3 OS=Mus musculus GN=Imp3 PE=2 SV=1							AIPGENE4190
AIPGENE27365	Small integral membrane protein 20 OS=Homo sapiens GN=SMIM20 PE=1 SV=2							AIPGENE4205	Muscle-specific protein 20 OS=Drosophila melanogaster GN=Mp20 PE=2 SV=2
AIPGENE27436	Ubiquitin-conjugating enzyme E2-22 kDa OS=Drosophila melanogaster GN=UbcD4 PE=1 SV=2							AIPGENE4214	Tyrosine-protein kinase Lyn OS=Mus musculus GN=Lyn PE=1 SV=4
AIPGENE27501	Serine/arginine-rich splicing factor 4 OS=Mus musculus GN=Srsf4 PE=2 SV=1							AIPGENE4225	Calponin-1 OS=Gallus gallus GN=CNN1 PE=1 SV=2
AIPGENE27559	PHD finger-like domain-containing protein 5A OS=Rattus norvegicus GN=Phf5a PE=2 SV=1							AIPGENE4276	Deoxycytidylate deaminase OS=Rattus norvegicus GN=Dctd PE=2 SV=1
AIPGENE27608	97 kDa heat shock protein OS=Strongylocentrotus franciscanus GN=HSP110 PE=2 SV=1							AIPGENE4293	SUMO-conjugating enzyme UBC9-A OS=Danio rerio GN=ube2ia PE=1 SV=1
AIPGENE27675	Amidophosphoribosyltransferase OS=Gallus gallus GN=PPAT PE=2 SV=1							AIPGENE4346	Tumor susceptibility gene 101 protein OS=Homo sapiens GN=TSG101 PE=1 SV=2
AIPGENE27705	predicted protein [Nematostella vectensis] >gi|156218654|gb|EDO39548.1| predicted protein [Nematostella vectensis]							AIPGENE4352	predicted protein [Nematostella vectensis] >gi|156228877|gb|EDO49674.1| predicted protein [Nematostella vectensis]
AIPGENE27743	hypothetical protein LOTGIDRAFT_236232 [Lottia gigantea]							AIPGENE4369	Mitochondrial import inner membrane translocase subunit tim16-B OS=Xenopus laevis GN=pam16-b PE=2 SV=1
AIPGENE27761	DNA replication licensing factor mcm2 OS=Xenopus tropicalis GN=mcm2 PE=2 SV=1							AIPGENE4376	Oral cancer-overexpressed protein 1 OS=Homo sapiens GN=ORAOV1 PE=1 SV=2
AIPGENE27985	Protein phosphatase 1 regulatory subunit 16A OS=Homo sapiens GN=PPP1R16A PE=1 SV=1							AIPGENE4389	Ribonucleoside-diphosphate reductase large subunit OS=Homo sapiens GN=RRM1 PE=1 SV=1
AIPGENE28009	predicted protein [Nematostella vectensis] >gi|156218040|gb|EDO38945.1| predicted protein [Nematostella vectensis]							AIPGENE4416	28S ribosomal protein S16, mitochondrial OS=Bos taurus GN=MRPS16 PE=1 SV=2
AIPGENE28532								AIPGENE4437
AIPGENE28603	Probable cytosolic iron-sulfur protein assembly protein CIAO1 homolog OS=Nematostella vectensis GN=v1g226592 PE=3 SV=1							AIPGENE4461	Probable C-mannosyltransferase DPY19L3 OS=Homo sapiens GN=DPY19L3 PE=2 SV=1
AIPGENE28607	Phosphoserine phosphatase OS=Pongo abelii GN=PSPH PE=2 SV=1							AIPGENE4488	Importin subunit alpha-7 OS=Bos taurus GN=KPNA6 PE=2 SV=1
AIPGENE28644	Phosphoribosylformylglycinamidine synthase OS=Homo sapiens GN=PFAS PE=1 SV=4							AIPGENE4505	Cleavage stimulation factor subunit 3 OS=Pongo abelii GN=CSTF3 PE=2 SV=1
AIPGENE28647	Uncharacterized protein OS=Equus caballus PE=4 SV=1							AIPGENE4528	Collagen alpha-1(XII) chain OS=Mus musculus GN=Col12a1 PE=2 SV=3
AIPGENE28722	E3 ubiquitin-protein ligase DZIP3 OS=Homo sapiens GN=DZIP3 PE=1 SV=2							AIPGENE4566	ATP-dependent DNA helicase PIF1 OS=Emericella nidulans (strain FGSC A4 / ATCC 38163 / CBS 112.46 / NRRL 194 / M139) GN=pif1 PE=3 SV=2
AIPGENE28851	F-box/WD repeat-containing protein 7 OS=Homo sapiens GN=FBXW7 PE=1 SV=1							AIPGENE4579	Mediator of RNA polymerase II transcription subunit 28 OS=Mus musculus GN=Med28 PE=2 SV=2
AIPGENE28900	Zinc finger protein 26 OS=Mus musculus GN=Zfp26 PE=2 SV=2							AIPGENE4653	GMP reductase 2 OS=Homo sapiens GN=GMPR2 PE=1 SV=1
AIPGENE28925	Egg peptide speract receptor OS=Strongylocentrotus purpuratus PE=1 SV=1							AIPGENE4699	Enoyl-CoA delta isomerase 2, mitochondrial OS=Rattus norvegicus GN=Eci2 PE=1 SV=1
AIPGENE28937	Nuclear pore complex protein Nup50 OS=Mus musculus GN=Nup50 PE=1 SV=3							AIPGENE4717	Neuralized-like protein 2 OS=Mus musculus GN=Neurl2 PE=1 SV=1
AIPGENE29148	Cytochrome c1, heme protein, mitochondrial OS=Bos taurus GN=CYC1 PE=1 SV=2							AIPGENE4740	predicted protein [Nematostella vectensis] >gi|156224890|gb|EDO45712.1| predicted protein [Nematostella vectensis]
AIPGENE29234	Double-stranded RNA-specific adenosine deaminase OS=Homo sapiens GN=ADAR PE=1 SV=4							AIPGENE4756	Putative uncharacterized protein OS=Salpingoeca rosetta (strain ATCC 50818 / BSB-021) GN=PTSG_13149 PE=4 SV=1
								AIPGENE4761
								AIPGENE4821	Gamma-butyrobetaine dioxygenase OS=Pongo abelii GN=BBOX1 PE=2 SV=1
								AIPGENE4837	SUMO-conjugating enzyme UBC9-A OS=Danio rerio GN=ube2ia PE=1 SV=1
								AIPGENE4860	Chitin synthase 6 OS=Ustilago maydis (strain 521 / FGSC 9021) GN=CHS6 PE=3 SV=2
								AIPGENE4885
								AIPGENE4945	Kinetochore protein Spc24 OS=Bos taurus GN=SPC24 PE=2 SV=1
								AIPGENE4946	Agrin OS=Mus musculus GN=Agrn PE=1 SV=1
								AIPGENE4995	Type I inositol 1,4,5-trisphosphate 5-phosphatase OS=Homo sapiens GN=INPP5A PE=1 SV=1
								AIPGENE4997	Mesencephalic astrocyte-derived neurotrophic factor OS=Homo sapiens GN=MANF PE=1 SV=3
								AIPGENE5138	Nuclear transcription factor Y subunit beta OS=Petromyzon marinus GN=NFYB PE=2 SV=1
								AIPGENE5195	Mitochondrial ubiquitin ligase activator of NFKB 1 OS=Homo sapiens GN=MUL1 PE=1 SV=1
								AIPGENE5202	Elongation factor Tu, mitochondrial OS=Meyerozyma guilliermondii (strain ATCC 6260 / CBS 566 / DSM 6381 / JCM 1539 / NBRC 10279 / NRRL Y-324) GN=TUF1 PE=3 SV=1
								AIPGENE5246	Protein CREG2 OS=Mus musculus GN=Creg2 PE=1 SV=1
								AIPGENE5247	Protein LIGHT-DEPENDENT SHORT HYPOCOTYLS 6 OS=Arabidopsis thaliana GN=LSH6 PE=1 SV=1
								AIPGENE5301	Aprataxin and PNK-like factor OS=Mus musculus GN=Aplf PE=2 SV=2
								AIPGENE5356	Probable D-tyrosyl-tRNA(Tyr) deacylase 2 OS=Danio rerio GN=dtd2 PE=2 SV=1
								AIPGENE5403	Vegetative incompatibility protein HET-E-1 OS=Podospora anserina GN=HET-E1 PE=4 SV=1
								AIPGENE5405	Craniofacial development protein 1 OS=Mus musculus GN=Cfdp1 PE=1 SV=1
								AIPGENE5410	Aldehyde dehydrogenase family 16 member A1 OS=Homo sapiens GN=ALDH16A1 PE=1 SV=2
								AIPGENE5579	DnaJ protein homolog 1 OS=Drosophila melanogaster GN=DnaJ-1 PE=1 SV=3
								AIPGENE5609	Prolyl 4-hydroxylase subunit alpha-2 OS=Homo sapiens GN=P4HA2 PE=1 SV=1
								AIPGENE5635	Pyruvate dehydrogenase E1 component subunit beta, mitochondrial OS=Rattus norvegicus GN=Pdhb PE=1 SV=2
								AIPGENE5636	Cytosolic 10-formyltetrahydrofolate dehydrogenase OS=Xenopus laevis GN=aldh1l1 PE=2 SV=1
								AIPGENE5715	Tetratricopeptide repeat protein 28 OS=Homo sapiens GN=TTC28 PE=1 SV=4
								AIPGENE5812	DnaJ homolog subfamily B member 11 OS=Rattus norvegicus GN=Dnajb11 PE=2 SV=1
								AIPGENE5813	3-hydroxyisobutyrate dehydrogenase, mitochondrial OS=Mus musculus GN=Hibadh PE=1 SV=1
								AIPGENE5814	Heat shock cognate 71 kDa protein OS=Saguinus oedipus GN=HSPA8 PE=2 SV=1
								AIPGENE5858	DnaJ homolog subfamily C member 22 OS=Rattus norvegicus GN=Dnajc22 PE=2 SV=1
								AIPGENE5867	predicted protein [Nematostella vectensis] >gi|156228161|gb|EDO48961.1| predicted protein [Nematostella vectensis]
								AIPGENE5869	Protein FAM133B OS=Mus musculus GN=Fam133b PE=1 SV=3
								AIPGENE5912	GATA zinc finger domain-containing protein 1 OS=Danio rerio GN=gatad1 PE=2 SV=1
								AIPGENE5925	Protein MIS12 homolog OS=Gallus gallus GN=MIS12 PE=2 SV=1
								AIPGENE5926	GTP-binding protein Rheb OS=Homo sapiens GN=RHEB PE=1 SV=1
								AIPGENE5945	Dystrobrevin beta OS=Mus musculus GN=Dtnb PE=1 SV=3
								AIPGENE5973	PREDICTED: uncharacterized protein LOC103177788 [Callorhinchus milii]
								AIPGENE5983	Splicing factor 3B subunit 4 OS=Homo sapiens GN=SF3B4 PE=1 SV=1
								AIPGENE6014	BTB/POZ domain-containing protein 3 OS=Homo sapiens GN=BTBD3 PE=2 SV=1
								AIPGENE6021	BTB/POZ domain-containing protein 1 OS=Homo sapiens GN=BTBD1 PE=1 SV=1
								AIPGENE6054	Transmembrane prolyl 4-hydroxylase OS=Homo sapiens GN=P4HTM PE=1 SV=2
								AIPGENE6136	Histone H3 OS=Urechis caupo PE=1 SV=2
								AIPGENE6141	UPF0562 protein C7orf55 homolog OS=Mus musculus PE=3 SV=1
								AIPGENE6178	Dolichyl-diphosphooligosaccharide--protein glycosyltransferase subunit STT3B OS=Homo sapiens GN=STT3B PE=1 SV=1
								AIPGENE6191	Uncharacterized protein OS=Rhizophagus irregularis DAOM 197198w GN=RirG_154470 PE=4 SV=1
								AIPGENE6227	Tubulin-specific chaperone A OS=Rattus norvegicus GN=Tbca PE=1 SV=1
								AIPGENE6242	Lysine-specific demethylase 8 OS=Xenopus tropicalis GN=kdm8 PE=2 SV=1
								AIPGENE6251	Alpha-aminoadipic semialdehyde dehydrogenase OS=Bos taurus GN=ALDH7A1 PE=2 SV=4
								AIPGENE6300	Fanconi anemia group D2 protein OS=Homo sapiens GN=FANCD2 PE=1 SV=1
								AIPGENE6351	Glutathione S-transferase Mu 5 OS=Rattus norvegicus GN=Gstm5 PE=1 SV=3
								AIPGENE6445	Protein transport protein Sec31A OS=Gallus gallus GN=SEC31A PE=2 SV=1
								AIPGENE6459	Sodium- and chloride-dependent GABA transporter 1 OS=Rattus norvegicus GN=Slc6a1 PE=1 SV=1
								AIPGENE6489	Cleavage stimulation factor subunit 3 OS=Homo sapiens GN=CSTF3 PE=1 SV=1
								AIPGENE6515	Nuclear transport factor 2 OS=Xenopus laevis GN=ntf2 PE=2 SV=1
								AIPGENE6558	Alpha-1,6-mannosyl-glycoprotein 2-beta-N-acetylglucosaminyltransferase OS=Sus scrofa GN=MGAT2 PE=3 SV=1
								AIPGENE6595	Disintegrin and metalloproteinase domain-containing protein 10 OS=Homo sapiens GN=ADAM10 PE=1 SV=1
								AIPGENE6612	60 kDa SS-A/Ro ribonucleoprotein OS=Homo sapiens GN=TROVE2 PE=1 SV=2
								AIPGENE6626	Predicted protein OS=Nematostella vectensis GN=v1g238599 PE=4 SV=1
								AIPGENE6631	Predicted protein OS=Nematostella vectensis GN=v1g218643 PE=4 SV=1
								AIPGENE6846	Clathrin interactor 1 OS=Bos taurus GN=CLINT1 PE=2 SV=1
								AIPGENE6860	Cysteine and histidine-rich domain-containing protein 1 OS=Sus scrofa GN=CHORDC1 PE=2 SV=1
								AIPGENE6869	Protein FAR1-RELATED SEQUENCE 7 OS=Arabidopsis thaliana GN=FRS7 PE=2 SV=1
								AIPGENE6895	Protein FAM50 homolog OS=Drosophila melanogaster GN=CG12259 PE=2 SV=1
								AIPGENE6906	Cysteine-rich with EGF-like domain protein 2 OS=Danio rerio GN=creld2 PE=2 SV=2
								AIPGENE6910	Smad nuclear-interacting protein 1 OS=Mus musculus GN=Snip1 PE=1 SV=1
								AIPGENE6957	Endoplasmin OS=Rattus norvegicus GN=Hsp90b1 PE=1 SV=2
								AIPGENE6965	predicted protein [Nematostella vectensis] >gi|156227419|gb|EDO48223.1| predicted protein [Nematostella vectensis]
								AIPGENE7032	E3 ubiquitin-protein ligase TRIM71 OS=Gallus gallus GN=TRIM71 PE=2 SV=1
								AIPGENE7084	Mitochondrial carrier homolog 2 OS=Pongo abelii GN=MTCH2 PE=2 SV=2
								AIPGENE7190	Actin-binding LIM protein 1 OS=Homo sapiens GN=ABLIM1 PE=1 SV=3
								AIPGENE7193	Protein Hikeshi OS=Xenopus tropicalis PE=2 SV=1
								AIPGENE7244	Steryl-sulfatase OS=Homo sapiens GN=STS PE=1 SV=2
								AIPGENE7261	Ribosomal protein S6 kinase alpha-2 OS=Mus musculus GN=Rps6ka2 PE=1 SV=1
								AIPGENE7292	Protein FAM76A OS=Mus musculus GN=Fam76a PE=2 SV=1
								AIPGENE7301
								AIPGENE7318	General transcription factor IIH subunit 5 OS=Gallus gallus GN=GTF2H5 PE=3 SV=1
								AIPGENE7332
								AIPGENE7345	Coiled-coil domain-containing protein 6 OS=Mus musculus GN=Ccdc6 PE=1 SV=1
								AIPGENE7354	Coiled-coil domain-containing protein 6 OS=Mus musculus GN=Ccdc6 PE=1 SV=1
								AIPGENE7405	Scavenger receptor cysteine-rich type 1 protein M160 OS=Homo sapiens GN=CD163L1 PE=1 SV=2
								AIPGENE7461
								AIPGENE7539	NADP-dependent malic enzyme OS=Rattus norvegicus GN=Me1 PE=1 SV=2
								AIPGENE7600	predicted protein [Nematostella vectensis] >gi|156226712|gb|EDO47520.1| predicted protein [Nematostella vectensis]
								AIPGENE7607	Mitochondrial fission regulator 2 OS=Danio rerio GN=mtfr2 PE=2 SV=1
								AIPGENE7634	Exportin-2 OS=Oreochromis niloticus GN=cse1l PE=2 SV=1
								AIPGENE7680	Transmembrane protein 65 OS=Mus musculus GN=Tmem65 PE=2 SV=1
								AIPGENE7759	Cyclic nucleotide-gated cation channel OS=Ictalurus punctatus PE=2 SV=1
								AIPGENE7780	DNA repair protein XRCC4 OS=Mus musculus GN=Xrcc4 PE=2 SV=1
								AIPGENE7781	Rab GDP dissociation inhibitor beta OS=Rattus norvegicus GN=Gdi2 PE=1 SV=2
								AIPGENE7798	S-adenosylmethionine synthase isoform type-2 OS=Mus musculus GN=Mat2a PE=2 SV=2
								AIPGENE7816	UPF0764 protein C16orf89 homolog OS=Danio rerio PE=2 SV=2
								AIPGENE7836	E3 ubiquitin-protein ligase HACE1 OS=Gallus gallus GN=HACE1 PE=2 SV=1
								AIPGENE7837	Fumarate hydratase, mitochondrial OS=Danio rerio GN=fh PE=2 SV=1
								AIPGENE7844	Peroxisomal N(1)-acetyl-spermine/spermidine oxidase OS=Mus musculus GN=Paox PE=1 SV=3
								AIPGENE7899
								AIPGENE7909	S-methylmethionine--homocysteine S-methyltransferase BHMT2 OS=Pongo abelii GN=BHMT2 PE=2 SV=1
								AIPGENE7913	Tectonic-3 OS=Macaca fascicularis GN=TCTN3 PE=2 SV=1
								AIPGENE7926	DNL-type zinc finger protein OS=Homo sapiens GN=DNLZ PE=1 SV=1
								AIPGENE7948	Lysyl oxidase homolog 2B OS=Danio rerio GN=loxl2b PE=2 SV=1
								AIPGENE7976	Tyrosine-protein kinase BAZ1B OS=Homo sapiens GN=BAZ1B PE=1 SV=2
								AIPGENE7978	RUN and FYVE domain-containing protein 2 OS=Pongo abelii GN=RUFY2 PE=2 SV=1
								AIPGENE8006	Eukaryotic translation initiation factor 4E OS=Rattus norvegicus GN=Eif4e PE=1 SV=1
								AIPGENE8008	Transmembrane emp24 domain-containing protein 5 OS=Rattus norvegicus GN=Tmed5 PE=2 SV=1
								AIPGENE8049	Zinc finger MYND domain-containing protein 11 OS=Mus musculus GN=Zmynd11 PE=1 SV=2
								AIPGENE8093	Elongator complex protein 2 OS=Danio rerio GN=elp2 PE=2 SV=1
								AIPGENE8134	predicted protein [Nematostella vectensis] >gi|156210073|gb|EDO31279.1| predicted protein [Nematostella vectensis]
								AIPGENE8187	Alpha-endosulfine OS=Rattus norvegicus GN=Ensa PE=1 SV=1
								AIPGENE8225	Acyl carrier protein, mitochondrial OS=Mus musculus GN=Ndufab1 PE=1 SV=1
								AIPGENE8301	Aminopeptidase N OS=Homo sapiens GN=ANPEP PE=1 SV=4
								AIPGENE8307	Ubiquitin carboxyl-terminal hydrolase 31 OS=Homo sapiens GN=USP31 PE=2 SV=2
								AIPGENE8318	Anoctamin-4 OS=Bos taurus GN=ANO4 PE=2 SV=1
								AIPGENE8319	Ras-related protein ced-10 OS=Caenorhabditis elegans GN=ced-10 PE=1 SV=2
								AIPGENE8322	4-aminobutyrate aminotransferase, mitochondrial OS=Sus scrofa GN=ABAT PE=1 SV=2
								AIPGENE8330	Endoglucanase E OS=Clostridium thermocellum GN=celE PE=1 SV=1
								AIPGENE8332	Ubiquitin domain-containing protein UBFD1 OS=Homo sapiens GN=UBFD1 PE=1 SV=2
								AIPGENE8350	Thioredoxin domain-containing protein 11 OS=Bos taurus GN=TXNDC11 PE=2 SV=1
								AIPGENE8355	ATP-dependent DNA helicase RecQ OS=Haemophilus influenzae (strain ATCC 51907 / DSM 11121 / KW20 / Rd) GN=recQ PE=3 SV=1
								AIPGENE8378	Polypeptide N-acetylgalactosaminyltransferase 11 OS=Mus musculus GN=Galnt11 PE=1 SV=1
								AIPGENE8401	Uncharacterized protein Os08g0359500 OS=Oryza sativa subsp. japonica GN=Os08g0359500 PE=2 SV=1
								AIPGENE8429	GTP:AMP phosphotransferase AK3, mitochondrial OS=Homo sapiens GN=AK3 PE=1 SV=4
								AIPGENE8435	14-3-3 protein zeta OS=Bombyx mori GN=14-3-3zeta PE=2 SV=2
								AIPGENE8442	Upstream-binding protein 1 OS=Mus musculus GN=Ubp1 PE=1 SV=1
								AIPGENE8457	Protein C21orf2 OS=Homo sapiens GN=C21orf2 PE=1 SV=1
								AIPGENE8555	Predicted protein OS=Nematostella vectensis GN=v1g232965 PE=4 SV=1
								AIPGENE8559
								AIPGENE8629	Mesencephalic astrocyte-derived neurotrophic factor homolog OS=Drosophila simulans GN=Manf PE=3 SV=1
								AIPGENE8632	Thioredoxin domain-containing protein 12 OS=Mus musculus GN=Txndc12 PE=2 SV=1
								AIPGENE8679	Putative uncharacterized transposon-derived protein F54H12.3 OS=Caenorhabditis elegans GN=F54H12.3 PE=5 SV=1
								AIPGENE8728	Prolyl 4-hydroxylase subunit alpha-1 OS=Gallus gallus GN=P4HA1 PE=1 SV=1
								AIPGENE8735	Prolyl 4-hydroxylase subunit alpha-1 OS=Bos taurus GN=P4HA1 PE=1 SV=1
								AIPGENE8736	Prolyl 4-hydroxylase subunit alpha-1 OS=Pongo abelii GN=P4HA1 PE=2 SV=1
								AIPGENE8744	Sperm-associated antigen 1 OS=Mus musculus GN=Spag1 PE=2 SV=1
								AIPGENE8748	Gastrula zinc finger protein XlCGF57.1 (Fragment) OS=Xenopus laevis PE=3 SV=1
								AIPGENE8761	DNA-directed RNA polymerase III subunit RPC10 OS=Mus musculus GN=Polr3k PE=2 SV=1
								AIPGENE8848	Nuclear factor NF-kappa-B p105 subunit OS=Homo sapiens GN=NFKB1 PE=1 SV=2
								AIPGENE8880	predicted protein [Nematostella vectensis] >gi|156211811|gb|EDO32900.1| predicted protein [Nematostella vectensis]
								AIPGENE8884	NF-kappa-B inhibitor epsilon OS=Homo sapiens GN=NFKBIE PE=1 SV=3
								AIPGENE8949	Zinc finger CCCH domain-containing protein 15 OS=Homo sapiens GN=ZC3H15 PE=1 SV=1
								AIPGENE8988	Interferon-induced protein 44 OS=Homo sapiens GN=IFI44 PE=2 SV=2
								AIPGENE8992	Eukaryotic translation initiation factor 2A OS=Saccharomyces cerevisiae (strain ATCC 204508 / S288c) GN=YGR054W PE=1 SV=1
								AIPGENE8999	Transport and Golgi organization protein 2 homolog OS=Homo sapiens GN=TANGO2 PE=2 SV=1
								AIPGENE9002	Peroxisomal membrane protein 2 OS=Rattus norvegicus GN=Pxmp2 PE=1 SV=2
								AIPGENE9006	Uncharacterized protein OS=Crassostrea gigas GN=CGI_10024104 PE=4 SV=1
								AIPGENE9027	Zinc metalloproteinase nas-15 OS=Caenorhabditis elegans GN=nas-15 PE=2 SV=2
								AIPGENE9029	Aspartate beta-hydroxylase domain-containing protein 2 OS=Homo sapiens GN=ASPHD2 PE=2 SV=1
								AIPGENE9045	Pre-mRNA-processing factor 19 OS=Rattus norvegicus GN=Prpf19 PE=2 SV=2
								AIPGENE9049	Proline dehydrogenase 1, mitochondrial OS=Bos taurus GN=PRODH PE=2 SV=1
								AIPGENE9051	Probable E3 ubiquitin-protein ligase DTX2 OS=Homo sapiens GN=DTX2 PE=1 SV=3
								AIPGENE9063	Endoplasmic reticulum resident protein 29 OS=Mus musculus GN=Erp29 PE=1 SV=2
								AIPGENE9112	D-aspartate oxidase OS=Mus musculus GN=Ddo PE=2 SV=1
								AIPGENE9154	Splicing factor, suppressor of white-apricot homolog OS=Mus musculus GN=Sfswap PE=1 SV=2
								AIPGENE9190	Protein disulfide-isomerase A4 OS=Homo sapiens GN=PDIA4 PE=1 SV=2
								AIPGENE9224	7SK snRNA methylphosphate capping enzyme OS=Danio rerio GN=mepce PE=3 SV=2
								AIPGENE9229	Lysine-specific demethylase 8 OS=Rattus norvegicus GN=Kdm8 PE=2 SV=1
								AIPGENE9256	Calreticulin OS=Drosophila melanogaster GN=Crc PE=1 SV=2
								AIPGENE9373	Histone H2A OS=Acropora formosa PE=3 SV=2
								AIPGENE9489	Activator of 90 kDa heat shock protein ATPase homolog 1 OS=Homo sapiens GN=AHSA1 PE=1 SV=1
								AIPGENE9494	Prolyl endopeptidase-like OS=Gallus gallus GN=PREPL PE=2 SV=1
								AIPGENE9504	DnaJ-like protein 1 OS=Saccharomyces cerevisiae (strain ATCC 204508 / S288c) GN=DJP1 PE=1 SV=1
								AIPGENE9556
								AIPGENE9748	Dual specificity protein phosphatase 14 OS=Homo sapiens GN=DUSP14 PE=1 SV=1
								AIPGENE9749	26S protease regulatory subunit 6A OS=Rattus norvegicus GN=Psmc3 PE=2 SV=1
								AIPGENE9760	Sodium-dependent glucose transporter 1 OS=Xenopus laevis GN=naglt1 PE=2 SV=1
								AIPGENE9808	Spermine synthase OS=Bos taurus GN=SMS PE=2 SV=1
								AIPGENE9815	Serine-protein kinase ATM OS=Mus musculus GN=Atm PE=1 SV=2
								AIPGENE9820	SH3 domain-binding glutamic acid-rich-like protein 3 OS=Homo sapiens GN=SH3BGRL3 PE=1 SV=1
								AIPGENE9826	Predicted protein (Fragment) OS=Nematostella vectensis GN=v1g222317 PE=4 SV=1
								AIPGENE9903	Histone H4 OS=Dendronephthya klunzingeri GN=H4DEKL PE=3 SV=3
								AIPGENE9916	Microprocessor complex subunit DGCR8 OS=Bos taurus GN=DGCR8 PE=2 SV=1
								AIPGENE9938	Calumenin-B OS=Salmo salar GN=calub PE=2 SV=1
								AIPGENE9950	Calumenin-B OS=Salmo salar GN=calub PE=2 SV=1
								AIPGENE9997	Hermansky-Pudlak syndrome 5 protein OS=Homo sapiens GN=HPS5 PE=1 SV=2
								AIPGENE10002	ETS-related transcription factor Elf-3 OS=Mus musculus GN=Elf3 PE=1 SV=1
								AIPGENE10028	Sodium/hydrogen exchanger 10 OS=Homo sapiens GN=SLC9C1 PE=2 SV=2
								AIPGENE10036	TNF receptor-associated factor 6 OS=Cercocebus atys GN=TRAF6 PE=2 SV=1
								AIPGENE10117	Ornithine carbamoyltransferase, mitochondrial (Fragment) OS=Sus scrofa GN=OTC PE=2 SV=1
								AIPGENE10119	Inhibitor of Bruton tyrosine kinase OS=Homo sapiens GN=IBTK PE=1 SV=3
								AIPGENE10129	T-complex protein 1 subunit eta OS=Gallus gallus GN=CCT7 PE=1 SV=1
								AIPGENE10138	Predicted protein OS=Nematostella vectensis GN=v1g241633 PE=4 SV=1
								AIPGENE10145	snRNA-activating protein complex subunit 4 OS=Chelonia mydas GN=UY3_08199 PE=4 SV=1
								AIPGENE10153	p53-induced protein with a death domain OS=Homo sapiens GN=PIDD PE=1 SV=2
								AIPGENE10162
								AIPGENE10171	Predicted protein OS=Nematostella vectensis GN=v1g232345 PE=4 SV=1
								AIPGENE10182	predicted protein [Nematostella vectensis] >gi|156211739|gb|EDO32832.1| predicted protein [Nematostella vectensis]
								AIPGENE10380	D-2-hydroxyglutarate dehydrogenase, mitochondrial OS=Danio rerio GN=d2hgdh PE=2 SV=1
								AIPGENE10512	AMME syndrome candidate gene 1 protein OS=Homo sapiens GN=AMMECR1 PE=1 SV=1
								AIPGENE10560	Chondroitin proteoglycan 2 OS=Caenorhabditis briggsae GN=cpg-2 PE=3 SV=2
								AIPGENE10572	Beta-galactosidase OS=Mus musculus GN=Glb1 PE=2 SV=1
								AIPGENE10583	Transcription factor MafK OS=Mus musculus GN=Mafk PE=2 SV=1
								AIPGENE10586	14-3-3-like protein 2 OS=Caenorhabditis elegans GN=ftt-2 PE=1 SV=1
								AIPGENE10589	Putative peptidyl-tRNA hydrolase PTRHD1 OS=Bos taurus GN=PTRHD1 PE=2 SV=2
								AIPGENE10598	Cysteine-rich protein 1 OS=Homo sapiens GN=CRIP1 PE=1 SV=3
								AIPGENE10649	ES1 protein homolog, mitochondrial OS=Rattus norvegicus PE=1 SV=2
								AIPGENE10650	U4/U6.U5 small nuclear ribonucleoprotein 27 kDa protein OS=Mus musculus GN=Snrnp27 PE=2 SV=1
								AIPGENE10676
								AIPGENE10679	Serine/arginine-rich splicing factor 12 OS=Homo sapiens GN=SRSF12 PE=2 SV=1
								AIPGENE10717	Proline-rich nuclear receptor coactivator 2 OS=Mus musculus GN=Pnrc2 PE=2 SV=1
								AIPGENE10748	Protein downstream neighbor of Son OS=Homo sapiens GN=DONSON PE=1 SV=2
								AIPGENE10882
								AIPGENE10902	Uncharacterized calcium-binding protein At1g02270 OS=Arabidopsis thaliana GN=At1g02270 PE=2 SV=2
								AIPGENE10961	Dimethylglycine dehydrogenase, mitochondrial OS=Rattus norvegicus GN=Dmgdh PE=1 SV=1
								AIPGENE10977	Betaine--homocysteine S-methyltransferase 1 OS=Xenopus laevis GN=bhmt PE=2 SV=1
								AIPGENE10986	Dimethylglycine dehydrogenase, mitochondrial OS=Homo sapiens GN=DMGDH PE=1 SV=2
								AIPGENE10991	Proteasome subunit alpha type-1 OS=Mus musculus GN=Psma1 PE=1 SV=1
								AIPGENE11098	E3 ubiquitin-protein ligase RNF213 OS=Mus musculus GN=Rnf213 PE=2 SV=1
								AIPGENE11102	Adenosine monophosphate-protein transferase FICD homolog OS=Nematostella vectensis GN=v1g194069 PE=3 SV=1
								AIPGENE11109	E3 ubiquitin-protein ligase RNF213 OS=Homo sapiens GN=RNF213 PE=1 SV=3
								AIPGENE11115	Ubiquitin-conjugating enzyme E2 T OS=Mus musculus GN=Ube2t PE=2 SV=1
								AIPGENE11116	Neuronal pentraxin-2 OS=Cavia porcellus GN=NPTX2 PE=1 SV=1
								AIPGENE11118	Collagen alpha-1(IV) chain OS=Homo sapiens GN=COL4A1 PE=1 SV=3
								AIPGENE11127	E3 ubiquitin-protein ligase RNF213 OS=Mus musculus GN=Rnf213 PE=2 SV=1
								AIPGENE11138
								AIPGENE11158	Diamine acetyltransferase 2 OS=Mus musculus GN=Sat2 PE=1 SV=1
								AIPGENE11195	Delta-like protein 4 OS=Mus musculus GN=Dll4 PE=1 SV=2
								AIPGENE11207	Flap endonuclease 1 OS=Nematostella vectensis GN=FEN1 PE=3 SV=1
								AIPGENE11218	NAD-dependent protein deacetylase SRT1 OS=Oryza sativa subsp. indica GN=SRT1 PE=2 SV=1
								AIPGENE11313	Putative uncharacterized protein OS=Selaginella moellendorffii GN=SELMODRAFT_440930 PE=4 SV=1
								AIPGENE11324	Predicted protein OS=Nematostella vectensis GN=v1g238125 PE=4 SV=1
								AIPGENE11376	WD repeat-containing protein 61 OS=Danio rerio GN=wdr61 PE=2 SV=1
								AIPGENE11399	Phosphatidylinositol 4-phosphate 5-kinase type-1 gamma OS=Mus musculus GN=Pip5k1c PE=1 SV=2
								AIPGENE11410	Placenta-specific gene 8 protein OS=Mus musculus GN=Plac8 PE=2 SV=1
								AIPGENE11527	Glutamate-rich WD repeat-containing protein 1 OS=Mus musculus GN=Grwd1 PE=2 SV=2
								AIPGENE11552	hypothetical protein CGI_10005367 [Crassostrea gigas]
								AIPGENE11558	PRELI domain-containing protein 2 OS=Homo sapiens GN=PRELID2 PE=2 SV=1
								AIPGENE11561	Uncharacterized protein F36G3.2 OS=Caenorhabditis elegans GN=F36G3.2 PE=4 SV=1
								AIPGENE11574	Proprotein convertase subtilisin/kexin type 5 OS=Mus musculus GN=Pcsk5 PE=1 SV=3
								AIPGENE11576	Transcription factor E2F7 OS=Bos taurus GN=E2F7 PE=3 SV=1
								AIPGENE11610	T-complex protein 1 subunit beta OS=Mus musculus GN=Cct2 PE=1 SV=4
								AIPGENE11623	ADP-ribosylation factor GTPase-activating protein 2 OS=Xenopus tropicalis GN=arfgap2 PE=2 SV=1
								AIPGENE11635	39S ribosomal protein L21, mitochondrial OS=Homo sapiens GN=MRPL21 PE=1 SV=2
								AIPGENE11636	Acyloxyacyl hydrolase OS=Homo sapiens GN=AOAH PE=1 SV=1
								AIPGENE11648	Ryncolin-3 OS=Cerberus rynchops PE=1 SV=1
								AIPGENE11699	Aspartyl/asparaginyl beta-hydroxylase OS=Mus musculus GN=Asph PE=2 SV=1
								AIPGENE11701	Histone H2A.v OS=Drosophila melanogaster GN=His2Av PE=1 SV=2
								AIPGENE11703	Failed axon connections homolog OS=Rattus norvegicus GN=Faxc PE=3 SV=1
								AIPGENE11727	Failed axon connections homolog OS=Rattus norvegicus GN=Faxc PE=3 SV=1
								AIPGENE11768	UV-stimulated scaffold protein A OS=Xenopus tropicalis GN=uvssa PE=2 SV=1
								AIPGENE11774	Integrin-linked kinase-associated serine/threonine phosphatase 2C OS=Mus musculus GN=Ilkap PE=2 SV=1
								AIPGENE11796	Claspin OS=Mus musculus GN=Clspn PE=1 SV=2
								AIPGENE11802	predicted protein [Nematostella vectensis] >gi|156225982|gb|EDO46795.1| predicted protein [Nematostella vectensis]
								AIPGENE11888	Amine oxidase [flavin-containing] A OS=Canis familiaris GN=MAOA PE=2 SV=1
								AIPGENE11893	Cytochrome c oxidase assembly factor 4 homolog, mitochondrial OS=Homo sapiens GN=COA4 PE=1 SV=2
								AIPGENE11899	Adipocyte plasma membrane-associated protein OS=Rattus norvegicus GN=Apmap PE=2 SV=2
								AIPGENE11938	Endoplasmic reticulum mannosyl-oligosaccharide 1,2-alpha-mannosidase OS=Rattus norvegicus GN=Man1b1 PE=2 SV=2
								AIPGENE11955	Magnesium transporter protein 1 OS=Xenopus laevis GN=magt1 PE=2 SV=1
								AIPGENE11984	Uncharacterized protein OS=Amphimedon queenslandica GN=LOC100636468 PE=4 SV=1
								AIPGENE12023
								AIPGENE12028	RNA polymerase II-associated factor 1 homolog OS=Danio rerio GN=paf1 PE=1 SV=1
								AIPGENE12036
								AIPGENE12057
								AIPGENE12077	Coatomer subunit beta' OS=Mus musculus GN=Copb2 PE=2 SV=2
								AIPGENE12097	Solute carrier family 2, facilitated glucose transporter member 1 (Fragment) OS=Ovis aries GN=SLC2A1 PE=2 SV=1
								AIPGENE12101	Predicted protein OS=Nematostella vectensis GN=v1g240746 PE=4 SV=1
								AIPGENE12145	Ran-specific GTPase-activating protein OS=Homo sapiens GN=RANBP1 PE=1 SV=1
								AIPGENE12166	Developmentally-regulated GTP-binding protein 1 OS=Xenopus laevis GN=drg1 PE=2 SV=1
								AIPGENE12181	Probable proline dehydrogenase 2 OS=Xenopus laevis GN=prodh2 PE=2 SV=1
								AIPGENE12251	Inhibitor of growth protein 5 OS=Mus musculus GN=Ing5 PE=1 SV=1
								AIPGENE12259	Tyrosinase OS=Gallus gallus GN=TYR PE=2 SV=1
								AIPGENE12269	UPF0415 protein C7orf25 homolog OS=Mus musculus PE=2 SV=1
								AIPGENE12312	Kelch-like protein 20 OS=Mus musculus GN=Klhl20 PE=2 SV=2
								AIPGENE12325	Neural cell adhesion molecule 2 OS=Mus musculus GN=Ncam2 PE=2 SV=1
								AIPGENE12327	Interferon-inducible double-stranded RNA-dependent protein kinase activator A homolog A OS=Xenopus laevis GN=prkra-a PE=2 SV=1
								AIPGENE12391
								AIPGENE12427	rRNA-processing protein fcf2 OS=Schizosaccharomyces pombe (strain 972 / ATCC 24843) GN=fcf2 PE=3 SV=1
								AIPGENE12464	General transcription factor IIH subunit 4 OS=Mus musculus GN=Gtf2h4 PE=2 SV=1
								AIPGENE12491	Dual specificity protein kinase Ttk OS=Danio rerio GN=ttk PE=1 SV=2
								AIPGENE12493	hypothetical protein EAG_01371 [Camponotus floridanus]
								AIPGENE12495	Dual specificity protein kinase Ttk OS=Danio rerio GN=ttk PE=1 SV=2
								AIPGENE12496	78 kDa glucose-regulated protein OS=Gallus gallus GN=HSPA5 PE=1 SV=1
								AIPGENE12497	Uncharacterized protein C6orf136 homolog OS=Rattus norvegicus PE=2 SV=1
								AIPGENE12505
								AIPGENE12548	Mesoderm induction early response protein 3 OS=Homo sapiens GN=MIER3 PE=1 SV=2
								AIPGENE12575	predicted protein [Nematostella vectensis] >gi|156226899|gb|EDO47706.1| predicted protein [Nematostella vectensis]
								AIPGENE12580	DNA-directed primase/polymerase protein OS=Homo sapiens GN=PRIMPOL PE=1 SV=2
								AIPGENE12697	Enhancer of mRNA-decapping protein 3 OS=Xenopus laevis GN=edc3 PE=2 SV=1
								AIPGENE12699	Nucleoporin NUP53 OS=Danio rerio GN=nup35 PE=1 SV=1
								AIPGENE12724	SAP30-binding protein OS=Homo sapiens GN=SAP30BP PE=1 SV=1
								AIPGENE12755	26S proteasome non-ATPase regulatory subunit 12 OS=Mus musculus GN=Psmd12 PE=1 SV=4
								AIPGENE12763	Cytokinin riboside 5'-monophosphate phosphoribohydrolase LOG7 OS=Arabidopsis thaliana GN=LOG7 PE=1 SV=2
								AIPGENE12786	Cleavage and polyadenylation specificity factor subunit 4 OS=Homo sapiens GN=CPSF4 PE=1 SV=1
								AIPGENE12793	Ankyrin repeat and MYND domain-containing protein 2 OS=Mus musculus GN=Ankmy2 PE=1 SV=1
								AIPGENE12795	Tyrosine-protein phosphatase non-receptor type 9 OS=Mus musculus GN=Ptpn9 PE=1 SV=2
								AIPGENE12819	Dynactin subunit 5 OS=Mus musculus GN=Dctn5 PE=1 SV=1
								AIPGENE12850	Golgi-associated plant pathogenesis-related protein 1 OS=Mus musculus GN=Glipr2 PE=2 SV=3
								AIPGENE12901	39S ribosomal protein L20, mitochondrial OS=Xenopus laevis GN=mrpl20 PE=2 SV=1
								AIPGENE12923	Uncharacterized protein OS=Amphimedon queenslandica PE=4 SV=1
								AIPGENE12928	Peptidyl-prolyl cis-trans isomerase B OS=Bos taurus GN=PPIB PE=1 SV=4
								AIPGENE12930	Lon protease homolog, mitochondrial OS=Rattus norvegicus GN=Lonp1 PE=2 SV=1
								AIPGENE12962	Peptidyl-prolyl cis-trans isomerase B OS=Rattus norvegicus GN=Ppib PE=1 SV=3
								AIPGENE12969	Probable 8-oxo-dGTP diphosphatase NUDT15 OS=Mus musculus GN=Nudt15 PE=1 SV=1
								AIPGENE12995	Peptidyl-prolyl cis-trans isomerase B OS=Gallus gallus GN=PPIB PE=2 SV=1
								AIPGENE12996	T-complex protein 1 subunit gamma OS=Bos taurus GN=CCT3 PE=1 SV=1
								AIPGENE12999	Protein disulfide-isomerase A3 OS=Pongo abelii GN=PDIA3 PE=2 SV=1
								AIPGENE13010	Metaxin-1 OS=Sus scrofa GN=MTX1 PE=2 SV=1
								AIPGENE13078	Plasma kallikrein OS=Mus musculus GN=Klkb1 PE=1 SV=2
								AIPGENE13091	RNA-binding protein 5 OS=Homo sapiens GN=RBM5 PE=1 SV=2
								AIPGENE13121	Protein FAM72A OS=Homo sapiens GN=FAM72A PE=1 SV=1
								AIPGENE13227	Putative deoxyribonuclease TATDN2 OS=Homo sapiens GN=TATDN2 PE=2 SV=2
								AIPGENE13228
								AIPGENE13252	predicted protein [Nematostella vectensis] >gi|156221012|gb|EDO41872.1| predicted protein [Nematostella vectensis]
								AIPGENE13253	UDP-glucose 4-epimerase OS=Mus musculus GN=Gale PE=2 SV=1
								AIPGENE13345	General vesicular transport factor p115 OS=Rattus norvegicus GN=Uso1 PE=1 SV=1
								AIPGENE13355	Marginal zone B- and B1-cell-specific protein OS=Homo sapiens GN=MZB1 PE=1 SV=1
								AIPGENE13357	General vesicular transport factor p115 OS=Mus musculus GN=Uso1 PE=1 SV=2
								AIPGENE13361	predicted protein [Nematostella vectensis] >gi|156213151|gb|EDO34180.1| predicted protein [Nematostella vectensis]
								AIPGENE13367	Zinc finger protein 511 OS=Danio rerio GN=znf511 PE=2 SV=1
								AIPGENE13372	RNA-binding protein 34 OS=Homo sapiens GN=RBM34 PE=1 SV=2
								AIPGENE13389	AP-4 complex subunit sigma-1 OS=Bos taurus GN=AP4S1 PE=2 SV=1
								AIPGENE13398	ERO1-like protein beta OS=Mus musculus GN=Ero1lb PE=1 SV=1
								AIPGENE13443	Predicted protein OS=Nematostella vectensis GN=v1g218220 PE=4 SV=1
								AIPGENE13535	Formin-binding protein 4 OS=Mus musculus GN=Fnbp4 PE=1 SV=2
								AIPGENE13552	ADP-ribosylation factor 4 OS=Xenopus laevis GN=arf4 PE=1 SV=2
								AIPGENE13567	YY1-associated factor 2 OS=Mus musculus GN=Yaf2 PE=1 SV=1
								AIPGENE13607	50S ribosomal protein L27 OS=Hamiltonella defensa subsp. Acyrthosiphon pisum (strain 5AT) GN=rpmA PE=3 SV=1
								AIPGENE13628
								AIPGENE13745	Exportin-6 OS=Homo sapiens GN=XPO6 PE=1 SV=1
								AIPGENE13783	Neuroblastoma-amplified sequence OS=Danio rerio GN=nbas PE=2 SV=1
								AIPGENE13834	Ras-related protein Rap-2b OS=Rattus norvegicus GN=Rap2b PE=2 SV=1
								AIPGENE13916	Double-strand break repair protein MRE11A OS=Macaca fascicularis GN=MRE11A PE=2 SV=1
								AIPGENE13917
								AIPGENE13946	Transmembrane protein OS=Polysphondylium pallidum GN=PPL_09146 PE=4 SV=1
								AIPGENE14011
								AIPGENE14015
								AIPGENE14017
								AIPGENE14027
								AIPGENE14046
								AIPGENE14070	Importin subunit beta-1 OS=Homo sapiens GN=KPNB1 PE=1 SV=2
								AIPGENE14072	Transcription factor IIIA OS=Homo sapiens GN=GTF3A PE=1 SV=3
								AIPGENE14098	PC-esterase domain-containing protein 1A OS=Mus musculus GN=Pced1a PE=2 SV=2
								AIPGENE14162
								AIPGENE14174	AN1-type zinc finger protein 2B OS=Mus musculus GN=Zfand2b PE=1 SV=1
								AIPGENE14184	SPRY domain-containing SOCS box protein 4 OS=Mus musculus GN=Spsb4 PE=1 SV=1
								AIPGENE14234	E3 ubiquitin-protein ligase MIB2 OS=Gallus gallus GN=MIB2 PE=2 SV=1
								AIPGENE14257	Suppressor of G2 allele of SKP1 homolog OS=Bos taurus GN=SUGT1 PE=2 SV=1
								AIPGENE14362	NEDD8-conjugating enzyme UBE2F OS=Gallus gallus GN=UBE2F PE=2 SV=1
								AIPGENE14385	DnaJ homolog subfamily C member 10 OS=Xenopus laevis GN=dnajc10 PE=2 SV=1
								AIPGENE14391	Ubiquitin-conjugating enzyme E2-24 kDa OS=Drosophila melanogaster GN=UbcD2 PE=2 SV=1
								AIPGENE14400
								AIPGENE14454	Schlafen family member 14 OS=Homo sapiens GN=SLFN14 PE=2 SV=2
								AIPGENE14471	Mitogen-activated protein kinase kinase kinase NPK1 OS=Nicotiana tabacum GN=NPK1 PE=1 SV=1
								AIPGENE14490	Hsp90 co-chaperone Cdc37 OS=Gallus gallus GN=CDC37 PE=2 SV=1
								AIPGENE14499	predicted protein [Nematostella vectensis] >gi|156214948|gb|EDO35920.1| predicted protein [Nematostella vectensis]
								AIPGENE14517	FGFR1 oncogene partner 2 homolog OS=Danio rerio GN=fgfr1op2 PE=2 SV=1
								AIPGENE14522	Caprin-1 OS=Homo sapiens GN=CAPRIN1 PE=1 SV=2
								AIPGENE14573
								AIPGENE14608	predicted protein [Nematostella vectensis] >gi|156223539|gb|EDO44373.1| predicted protein [Nematostella vectensis]
								AIPGENE14617	RanBP-type and C3HC4-type zinc finger-containing protein 1 OS=Dicentrarchus labrax GN=rbck1 PE=3 SV=1
								AIPGENE14641	Cyclin-D1-binding protein 1 homolog OS=Danio rerio GN=ccndbp1 PE=2 SV=2
								AIPGENE14649	E3 ubiquitin-protein ligase TRIM71 OS=Xenopus tropicalis GN=trim71 PE=3 SV=1
								AIPGENE14653	Ubiquitin carboxyl-terminal hydrolase CYLD OS=Homo sapiens GN=CYLD PE=1 SV=1
								AIPGENE14662	Cytochrome b-245 light chain OS=Rattus norvegicus GN=Cyba PE=2 SV=3
								AIPGENE14687	INO80 complex subunit C OS=Mus musculus GN=Ino80c PE=2 SV=1
								AIPGENE14715	ORM1-like protein 3 OS=Danio rerio GN=ormdl3 PE=2 SV=1
								AIPGENE14821	Double-stranded RNA-binding protein 1 OS=Oryza sativa subsp. japonica GN=DRB1 PE=2 SV=1
								AIPGENE14878	Lipase maturation factor 1 OS=Mus musculus GN=Lmf1 PE=1 SV=1
								AIPGENE14887	TNF receptor-associated factor 3 OS=Mus musculus GN=Traf3 PE=1 SV=2
								AIPGENE14907	Protein DDI1 homolog 2 OS=Danio rerio GN=ddi2 PE=2 SV=1
								AIPGENE14908	Protein FAM132A OS=Danio rerio GN=fam132a PE=2 SV=1
								AIPGENE14921	Nucleoside diphosphate-linked moiety X motif 8, mitochondrial OS=Mus musculus GN=Nudt8 PE=1 SV=1
								AIPGENE14937	DNA-directed RNA polymerase II subunit RPB4 OS=Mus musculus GN=Polr2d PE=2 SV=2
								AIPGENE14941	DBH-like monooxygenase protein 1 homolog OS=Danio rerio GN=moxd1 PE=2 SV=2
								AIPGENE14957	DBH-like monooxygenase protein 2 homolog OS=Danio rerio GN=moxd2 PE=2 SV=2
								AIPGENE14962	Prolyl 4-hydroxylase subunit alpha-1 OS=Mus musculus GN=P4ha1 PE=2 SV=2
								AIPGENE14972	Syntaxin-12 OS=Homo sapiens GN=STX12 PE=1 SV=1
								AIPGENE14991	Acyl-coenzyme A thioesterase 13 OS=Pongo abelii GN=ACOT13 PE=2 SV=1
								AIPGENE15098	Usherin OS=Mus musculus GN=Ush2A PE=1 SV=2
								AIPGENE15195	predicted protein [Nematostella vectensis] >gi|156218219|gb|EDO39120.1| predicted protein [Nematostella vectensis]
								AIPGENE15266	10 kDa heat shock protein, mitochondrial OS=Schistosoma japonicum GN=SJCHGC01960 PE=3 SV=2
								AIPGENE15270
								AIPGENE15292	Splicing factor, proline- and glutamine-rich OS=Homo sapiens GN=SFPQ PE=1 SV=2
								AIPGENE15378	26S proteasome complex subunit DSS1 OS=Mus musculus GN=Shfm1 PE=3 SV=1
								AIPGENE15399	Transmembrane emp24 domain-containing protein 7 OS=Homo sapiens GN=TMED7 PE=1 SV=2
								AIPGENE15468	Heat shock protein 75 kDa, mitochondrial OS=Rattus norvegicus GN=Trap1 PE=1 SV=1
								AIPGENE15482	Hsc70-interacting protein OS=Gallus gallus GN=ST13 PE=2 SV=1
								AIPGENE15495	Phosphoglycerate kinase OS=Dictyostelium discoideum GN=pgkA PE=1 SV=2
								AIPGENE15512	Exosome complex component RRP43 OS=Homo sapiens GN=EXOSC8 PE=1 SV=1
								AIPGENE15672	Delta(24)-sterol reductase OS=Macaca fascicularis GN=DHCR24 PE=2 SV=2
								AIPGENE15731	Zinc finger Ran-binding domain-containing protein 2 OS=Gallus gallus GN=ZRANB2 PE=2 SV=1
								AIPGENE15750	BRISC and BRCA1-A complex member 1 OS=Rattus norvegicus GN=Babam1 PE=2 SV=1
								AIPGENE15784
								AIPGENE15792	Cytidine and dCMP deaminase domain-containing protein 1 OS=Homo sapiens GN=CDADC1 PE=2 SV=1
								AIPGENE15797	Transmembrane protein 135 OS=Xenopus laevis GN=tmem135 PE=2 SV=1
								AIPGENE15807	Uncharacterized protein OS=Gloeophyllum trabeum (strain ATCC 11539 / FP-39264 / Madison 617) GN=GLOTRDRAFT_126980 PE=4 SV=1
								AIPGENE15860
								AIPGENE15890	Fibrinogen C domain-containing protein 1 OS=Macaca fascicularis GN=FIBCD1 PE=2 SV=1
								AIPGENE15892	Probable inactive glycosyltransferase 25 family member 3 OS=Rattus norvegicus GN=Cercam PE=2 SV=2
								AIPGENE15899	Ryncolin-2 OS=Cerberus rynchops PE=1 SV=1
								AIPGENE15916	Predicted protein OS=Nematostella vectensis GN=v1g196456 PE=4 SV=1
								AIPGENE15990
								AIPGENE15995
								AIPGENE16029	predicted protein [Nematostella vectensis] >gi|156222287|gb|EDO43133.1| predicted protein [Nematostella vectensis]
								AIPGENE16044	Beta-1,4-galactosyltransferase 7 OS=Mus musculus GN=B4galt7 PE=2 SV=1
								AIPGENE16054	Cell growth-regulating nucleolar protein OS=Homo sapiens GN=LYAR PE=1 SV=2
								AIPGENE16110	Transmembrane emp24 domain-containing protein 7 OS=Homo sapiens GN=TMED7 PE=1 SV=2
								AIPGENE16116	Fatty acid 2-hydroxylase OS=Rattus norvegicus GN=Fa2h PE=1 SV=2
								AIPGENE16128	DNA-directed RNA polymerases I, II, and III subunit RPABC2 OS=Pongo abelii GN=POLR2F PE=2 SV=1
								AIPGENE16230	Protein disulfide-isomerase A6 OS=Rattus norvegicus GN=Pdia6 PE=1 SV=2
								AIPGENE16273	Nuclear migration protein nudC OS=Gallus gallus GN=NUDC PE=2 SV=1
								AIPGENE16301	Calcyclin-binding protein OS=Bos taurus GN=CACYBP PE=2 SV=1
								AIPGENE16313	Uncharacterized protein OS=Strongylocentrotus purpuratus GN=Sp-Endrvt61 PE=4 SV=1
								AIPGENE16390	Myosin-2 essential light chain OS=Drosophila melanogaster GN=Mlc-c PE=1 SV=1
								AIPGENE16425	Serine/threonine-protein kinase prp4 OS=Schizosaccharomyces pombe (strain 972 / ATCC 24843) GN=prp4 PE=1 SV=2
								AIPGENE16433	Transmembrane protein 199 OS=Rattus norvegicus GN=Tmem199 PE=2 SV=1
								AIPGENE16440	U4/U6 small nuclear ribonucleoprotein Prp3 OS=Gallus gallus GN=PRPF3 PE=2 SV=1
								AIPGENE16480	Derlin-1 OS=Homo sapiens GN=DERL1 PE=1 SV=1
								AIPGENE16485	UV excision repair protein RAD23 homolog B OS=Homo sapiens GN=RAD23B PE=1 SV=1
								AIPGENE16545	NADH dehydrogenase [ubiquinone] 1 alpha subcomplex subunit 2 OS=Bos taurus GN=NDUFA2 PE=1 SV=2
								AIPGENE16587	Transmembrane protein 115 OS=Mus musculus GN=Tmem115 PE=1 SV=1
								AIPGENE16589	DnaJ homolog subfamily A member 1 OS=Pongo abelii GN=DNAJA1 PE=2 SV=1
								AIPGENE16607	Uncharacterized protein OS=Ancylostoma ceylanicum GN=Acey_s0020.g108 PE=4 SV=1
								AIPGENE16628	hypothetical protein NEMVEDRAFT_v1g223847 [Nematostella vectensis] >gi|156203584|gb|EDO27662.1| predicted protein [Nematostella vectensis]
								AIPGENE16638	Zinc metalloproteinase nas-4 OS=Caenorhabditis elegans GN=nas-4 PE=2 SV=4
								AIPGENE16647	Grainyhead-like protein 2 homolog OS=Mus musculus GN=Grhl2 PE=2 SV=1
								AIPGENE16651	Predicted protein (Fragment) OS=Nematostella vectensis GN=v1g80243 PE=4 SV=1
								AIPGENE16729	Fanconi anemia group I protein homolog OS=Mus musculus GN=Fanci PE=1 SV=2
								AIPGENE16734	Putative pre-mRNA-splicing factor ATP-dependent RNA helicase DHX15 OS=Mus musculus GN=Dhx15 PE=1 SV=2
								AIPGENE16818	predicted protein [Nematostella vectensis] >gi|156209284|gb|EDO30587.1| predicted protein [Nematostella vectensis]
								AIPGENE16840	Protein DJ-1 OS=Rattus norvegicus GN=Park7 PE=1 SV=1
								AIPGENE16857	Inorganic pyrophosphatase OS=Drosophila melanogaster GN=Nurf-38 PE=1 SV=3
								AIPGENE16882	Splicing factor 1 OS=Homo sapiens GN=SF1 PE=1 SV=4
								AIPGENE16907	U11/U12 small nuclear ribonucleoprotein 25 kDa protein OS=Homo sapiens GN=SNRNP25 PE=1 SV=1
								AIPGENE16909	Poly [ADP-ribose] polymerase 14 OS=Mus musculus GN=Parp14 PE=1 SV=3
								AIPGENE16918	1,2-dihydroxy-3-keto-5-methylthiopentene dioxygenase OS=Branchiostoma floridae GN=BRAFLDRAFT_119977 PE=3 SV=1
								AIPGENE16938
								AIPGENE16969	Vitamin K epoxide reductase complex subunit 1 OS=Bos taurus GN=VKORC1 PE=2 SV=1
								AIPGENE17024	Ubiquitin fusion degradation protein 1 homolog OS=Homo sapiens GN=UFD1L PE=1 SV=3
								AIPGENE17040	Thymidine kinase, cytosolic OS=Gallus gallus GN=TK1 PE=1 SV=1
								AIPGENE17043	Beta-1,3-glucosyltransferase OS=Homo sapiens GN=B3GALTL PE=1 SV=2
								AIPGENE17060
								AIPGENE17105	Ras-related protein Rab-26 OS=Bos taurus GN=RAB26 PE=2 SV=1
								AIPGENE17155	Ribosome production factor 1 OS=Xenopus laevis GN=rpf1 PE=2 SV=1
								AIPGENE17157	Tetratricopeptide repeat protein OS=uncultured bacterium GN=ACD_16C00100G0095 PE=4 SV=1
								AIPGENE17161	Alcohol dehydrogenase [NADP(+)] A OS=Danio rerio GN=akr1a1a PE=2 SV=2
								AIPGENE17184
								AIPGENE17315	Decapping and exoribonuclease protein OS=Xenopus laevis GN=dxo PE=2 SV=1
								AIPGENE17330	Serine/threonine-protein kinase LMTK1 OS=Mus musculus GN=Aatk PE=1 SV=1
								AIPGENE17345
								AIPGENE17347	Histidine triad nucleotide-binding protein 2, mitochondrial OS=Mus musculus GN=Hint2 PE=1 SV=1
								AIPGENE17362	Predicted protein OS=Nematostella vectensis GN=v1g245969 PE=4 SV=1
								AIPGENE17371	Organellar oligopeptidase A, chloroplastic/mitochondrial OS=Arabidopsis thaliana GN=OOP PE=1 SV=1
								AIPGENE17380	Zinc phosphodiesterase ELAC protein 2 OS=Macaca fascicularis GN=ELAC2 PE=2 SV=1
								AIPGENE17409	NADH dehydrogenase [ubiquinone] 1 beta subcomplex subunit 10 OS=Bos taurus GN=NDUFB10 PE=1 SV=2
								AIPGENE17417	LDLR chaperone MESD OS=Mus musculus GN=Mesdc2 PE=1 SV=1
								AIPGENE17443	WD repeat domain phosphoinositide-interacting protein 3 OS=Danio rerio GN=wdr45b PE=2 SV=1
								AIPGENE17460	predicted protein [Nematostella vectensis] >gi|156213728|gb|EDO34737.1| predicted protein [Nematostella vectensis]
								AIPGENE17468	Luc7-like protein 3 OS=Pongo abelii GN=LUC7L3 PE=2 SV=1
								AIPGENE17493	Fibroblast growth factor receptor 1 OS=Rattus norvegicus GN=Fgfr1 PE=1 SV=1
								AIPGENE17746	tRNA-splicing ligase RtcB homolog OS=Nematostella vectensis GN=v1g198406 PE=3 SV=1
								AIPGENE17836
								AIPGENE17846	Protein GUCD1 OS=Mus musculus GN=Gucd1 PE=2 SV=2
								AIPGENE17849	Small nuclear ribonucleoprotein Sm D3 OS=Xenopus laevis GN=snrpd3 PE=2 SV=1
								AIPGENE17853	Coiled-coil-helix-coiled-coil-helix domain-containing protein 2, mitochondrial OS=Mus musculus GN=Chchd2 PE=2 SV=1
								AIPGENE17861	DNA-directed RNA polymerase III subunit RPC9 OS=Cavia porcellus GN=CRCP PE=2 SV=1
								AIPGENE17868	Sarcoplasmic/endoplasmic reticulum calcium ATPase 3 OS=Gallus gallus GN=ATP2A3 PE=2 SV=1
								AIPGENE17918	Hemicentin-2 OS=Mus musculus GN=Hmcn2 PE=2 SV=1
								AIPGENE17920	Protein SEC13 homolog OS=Homo sapiens GN=SEC13 PE=1 SV=3
								AIPGENE17934	Hemicentin-2 OS=Homo sapiens GN=HMCN2 PE=2 SV=2
								AIPGENE17947	hypothetical protein ASU_07157 [Ascaris suum]
								AIPGENE17972	Apoptosis inhibitor 5 OS=Mus musculus GN=Api5 PE=1 SV=2
								AIPGENE18038	Putative neutral sphingomyelinase OS=Caenorhabditis elegans GN=T27F6.6 PE=3 SV=2
								AIPGENE18082	Predicted protein OS=Nematostella vectensis GN=v1g247073 PE=4 SV=1
								AIPGENE18104	NADH dehydrogenase [ubiquinone] 1 alpha subcomplex subunit 7 OS=Bos taurus GN=NDUFA7 PE=1 SV=2
								AIPGENE18185	Proliferating cell nuclear antigen OS=Macaca fascicularis GN=PCNA PE=2 SV=1
								AIPGENE18328	DNA polymerase epsilon subunit 4 OS=Homo sapiens GN=POLE4 PE=1 SV=2
								AIPGENE18378	Dual adapter for phosphotyrosine and 3-phosphotyrosine and 3-phosphoinositide OS=Homo sapiens GN=DAPP1 PE=1 SV=1
								AIPGENE18399	Signal transducing adapter molecule 1 OS=Homo sapiens GN=STAM PE=1 SV=3
								AIPGENE18451	Splicing factor U2AF 50 kDa subunit OS=Drosophila melanogaster GN=U2af50 PE=2 SV=1
								AIPGENE18467	Uridine-cytidine kinase 2 OS=Rattus norvegicus GN=Uck2 PE=2 SV=2
								AIPGENE18515	Retrovirus-related Pol polyprotein from transposon 412 OS=Drosophila melanogaster GN=POL PE=4 SV=1
								AIPGENE18521	U4/U6 small nuclear ribonucleoprotein Prp4 OS=Mus musculus GN=Prpf4 PE=1 SV=1
								AIPGENE18523	Exonuclease mut-7 homolog OS=Homo sapiens GN=EXD3 PE=1 SV=3
								AIPGENE18527	Uncharacterized protein OS=Crassostrea gigas GN=CGI_10007984 PE=4 SV=1
								AIPGENE18556	Predicted protein OS=Nematostella vectensis GN=v1g247432 PE=4 SV=1
								AIPGENE18557	predicted protein [Nematostella vectensis] >gi|156210686|gb|EDO31841.1| predicted protein [Nematostella vectensis]
								AIPGENE18559	Protein SET OS=Homo sapiens GN=SET PE=1 SV=3
								AIPGENE18562	Mediator of RNA polymerase II transcription subunit 27 OS=Danio rerio GN=med27 PE=2 SV=1
								AIPGENE18569	Interferon-induced helicase C domain-containing protein 1 OS=Homo sapiens GN=IFIH1 PE=1 SV=3
								AIPGENE18572	Vesicle-trafficking protein SEC22b OS=Gallus gallus GN=SEC22B PE=2 SV=1
								AIPGENE18589	Coatomer subunit beta OS=Rattus norvegicus GN=Copb1 PE=1 SV=1
								AIPGENE18694	Serine/threonine-protein kinase/endoribonuclease IRE1b OS=Arabidopsis thaliana GN=IRE1B PE=2 SV=1
								AIPGENE18730	hypothetical protein BRAFLDRAFT_98594 [Branchiostoma floridae] >gi|229288974|gb|EEN59663.1| hypothetical protein BRAFLDRAFT_98594 [Branchiostoma floridae]
								AIPGENE18740	Neutral alpha-glucosidase AB OS=Mus musculus GN=Ganab PE=1 SV=1
								AIPGENE18773	Exocyst complex component 8 OS=Xenopus laevis GN=exoc8 PE=2 SV=1
								AIPGENE18788	Glycolipid transfer protein OS=Pan troglodytes GN=GLTP PE=2 SV=1
								AIPGENE18789	Uncharacterized protein C17orf85 homolog OS=Gallus gallus GN=RCJMB04_3g9 PE=2 SV=1
								AIPGENE18790	Heat shock 70 kDa protein 1A OS=Mus musculus GN=Hspa1a PE=1 SV=2
								AIPGENE18812
								AIPGENE18877	Iron/zinc purple acid phosphatase-like protein OS=Danio rerio GN=papl PE=2 SV=1
								AIPGENE18878
								AIPGENE18887	UBX domain-containing protein 1 OS=Danio rerio GN=ubxn1 PE=2 SV=1
								AIPGENE18937	Transcription factor MafG OS=Rattus norvegicus GN=Mafg PE=2 SV=2
								AIPGENE18946	Dipeptidase 1 OS=Homo sapiens GN=DPEP1 PE=1 SV=3
								AIPGENE18958	Targeting protein for Xklp2 homolog OS=Patiria pectinifera GN=TPX2 PE=2 SV=1
								AIPGENE18972	Targeting protein for Xklp2 OS=Mus musculus GN=Tpx2 PE=1 SV=1
								AIPGENE18988	Small nuclear ribonucleoprotein Sm D1 OS=Mus musculus GN=Snrpd1 PE=2 SV=1
								AIPGENE19019	Uncharacterized protein OS=Lottia gigantea GN=LOTGIDRAFT_158251 PE=4 SV=1
								AIPGENE19023
								AIPGENE19067	Proteasome subunit alpha type-7-A OS=Xenopus laevis GN=psma7-a PE=2 SV=1
								AIPGENE19147	GREB1-like protein OS=Homo sapiens GN=GREB1L PE=2 SV=2
								AIPGENE19172	Predicted protein OS=Nematostella vectensis GN=v1g239807 PE=4 SV=1
								AIPGENE19176	Small integral membrane protein 13 OS=Rattus norvegicus GN=Smim13 PE=3 SV=1
								AIPGENE19239	Nucleotide exchange factor SIL1 OS=Homo sapiens GN=SIL1 PE=1 SV=1
								AIPGENE19413	Charged multivesicular body protein 4b OS=Xenopus laevis GN=chmp4b PE=2 SV=1
								AIPGENE19443	hypothetical protein BRAFLDRAFT_69892 [Branchiostoma floridae] >gi|229292807|gb|EEN63470.1| hypothetical protein BRAFLDRAFT_69892 [Branchiostoma floridae]
								AIPGENE19553	PREDICTED: uncharacterized protein LOC103144912 [Poecilia formosa]
								AIPGENE19668	Predicted protein OS=Nematostella vectensis GN=v1g245787 PE=4 SV=1
								AIPGENE19690	Mitochondrial import inner membrane translocase subunit Tim9 OS=Mus musculus GN=Timm9 PE=1 SV=1
								AIPGENE19692	Mitochondrial import inner membrane translocase subunit TIM50 OS=Danio rerio GN=timm50 PE=2 SV=2
								AIPGENE19712	Putative ATP-dependent RNA helicase DHX57 OS=Homo sapiens GN=DHX57 PE=1 SV=2
								AIPGENE19735	Spastin OS=Xenopus laevis GN=spast PE=2 SV=1
								AIPGENE19796	Zinc finger protein 367 OS=Rattus norvegicus GN=Znf367 PE=2 SV=1
								AIPGENE19861	Importin subunit alpha-1 OS=Homo sapiens GN=KPNA2 PE=1 SV=1
								AIPGENE19952	Proline synthase co-transcribed bacterial homolog protein OS=Homo sapiens GN=PROSC PE=1 SV=1
								AIPGENE19956	Kelch domain-containing protein 2 OS=Homo sapiens GN=KLHDC2 PE=1 SV=1
								AIPGENE20025	Zinc finger protein ZPR1 OS=Mus musculus GN=Zpr1 PE=1 SV=1
								AIPGENE20040	39S ribosomal protein L41-A, mitochondrial OS=Xenopus laevis GN=mrpl41-a PE=2 SV=1
								AIPGENE20045	Hsp90 co-chaperone Cdc37 OS=Gallus gallus GN=CDC37 PE=2 SV=1
								AIPGENE20047	Hsp90 co-chaperone Cdc37 OS=Tetraodon fluviatilis GN=cdc37 PE=3 SV=1
								AIPGENE20048	predicted protein [Nematostella vectensis] >gi|156215871|gb|EDO36821.1| predicted protein [Nematostella vectensis]
								AIPGENE20077	Hsp90 co-chaperone Cdc37 OS=Rattus norvegicus GN=Cdc37 PE=1 SV=2
								AIPGENE20178	Betaine aldehyde dehydrogenase OS=Gadus morhua subsp. callarias GN=aldh9A1 PE=1 SV=1
								AIPGENE20191
								AIPGENE20436	Transcription factor AP-1 OS=Serinus canaria GN=JUN PE=2 SV=1
								AIPGENE20480	Glutathione S-transferase OS=Anopheles gambiae GN=GstS1 PE=2 SV=4
								AIPGENE20481	Glutathione S-transferase OS=Anopheles gambiae GN=GstS1 PE=2 SV=4
								AIPGENE20498	Predicted protein OS=Nematostella vectensis GN=v1g201292 PE=4 SV=1
								AIPGENE20506	DNA topoisomerase I, mitochondrial OS=Pan troglodytes GN=TOP1MT PE=2 SV=1
								AIPGENE20512	Tubulin beta chain OS=Paracentrotus lividus PE=2 SV=1
								AIPGENE20516	DNA topoisomerase 1 OS=Xenopus laevis GN=top1 PE=2 SV=1
								AIPGENE20636	S-adenosylmethionine synthase isoform type-2 OS=Mus musculus GN=Mat2a PE=2 SV=2
								AIPGENE20666	Leucine-rich repeat-containing protein 57 OS=Danio rerio GN=lrrc57 PE=2 SV=1
								AIPGENE20719	U2 snRNP-associated SURP motif-containing protein OS=Pongo abelii GN=U2SURP PE=2 SV=1
								AIPGENE20736	Leukocyte elastase inhibitor B OS=Mus musculus GN=Serpinb1b PE=1 SV=1
								AIPGENE20748	Importin-5 OS=Mus musculus GN=Ipo5 PE=1 SV=3
								AIPGENE20823	2-hydroxyacyl-CoA lyase 1 OS=Mus musculus GN=Hacl1 PE=1 SV=2
								AIPGENE20829	Kinetochore protein Spc25 OS=Rattus norvegicus GN=Spc25 PE=2 SV=1
								AIPGENE20834	Succinate dehydrogenase cytochrome b560 subunit, mitochondrial OS=Cricetulus griseus GN=SDHC PE=2 SV=1
								AIPGENE20835	TNF receptor-associated factor 3 OS=Mus musculus GN=Traf3 PE=1 SV=2
								AIPGENE20903
								AIPGENE20939	Proton-coupled folate transporter OS=Xenopus laevis GN=slc46a1 PE=2 SV=1
								AIPGENE20955	Peptidyl-prolyl cis-trans isomerase FKBP2 OS=Mus musculus GN=Fkbp2 PE=1 SV=1
								AIPGENE20975	ALK tyrosine kinase receptor OS=Mus musculus GN=Alk PE=1 SV=2
								AIPGENE20989	Cubilin OS=Homo sapiens GN=CUBN PE=1 SV=5
								AIPGENE21041	Uridine diphosphate glucose pyrophosphatase OS=Bos taurus GN=NUDT14 PE=2 SV=1
								AIPGENE21052	Protein HAPLESS 2 OS=Arabidopsis thaliana GN=HAP2 PE=2 SV=1
								AIPGENE21059	Tafazzin OS=Macaca mulatta GN=TAZ PE=2 SV=1
								AIPGENE21086	Stress-induced-phosphoprotein 1 OS=Bos taurus GN=STIP1 PE=2 SV=1
								AIPGENE21089	Zinc phosphodiesterase ELAC protein 1 OS=Homo sapiens GN=ELAC1 PE=1 SV=2
								AIPGENE21098	Mitochondrial amidoxime reducing component 2 OS=Bos taurus GN=MARC2 PE=2 SV=1
								AIPGENE21099	U4/U6 small nuclear ribonucleoprotein Prp31 OS=Danio rerio GN=prpf31 PE=2 SV=1
								AIPGENE21129	E3 SUMO-protein ligase CBX4 OS=Mus musculus GN=Cbx4 PE=1 SV=2
								AIPGENE21166	DNA repair protein RAD51 homolog 1 OS=Homo sapiens GN=RAD51 PE=1 SV=1
								AIPGENE21231
								AIPGENE21254	N-glycosylase/DNA lyase OS=Homo sapiens GN=OGG1 PE=1 SV=2
								AIPGENE21307	Transcription cofactor vestigial-like protein 4 OS=Homo sapiens GN=VGLL4 PE=1 SV=4
								AIPGENE21363	Protein NLRC5 OS=Ictalurus punctatus GN=nlrc5 PE=2 SV=1
								AIPGENE21451	Protein mab-21-like 2 OS=Danio rerio GN=mab21l2 PE=2 SV=1
								AIPGENE21467
								AIPGENE21471
								AIPGENE21566	Nuclear pore complex protein Nup98-Nup96 OS=Rattus norvegicus GN=Nup98 PE=1 SV=2
								AIPGENE21574	NudC domain-containing protein 2 OS=Mus musculus GN=Nudcd2 PE=1 SV=1
								AIPGENE21599	predicted protein [Nematostella vectensis] >gi|156225819|gb|EDO46634.1| predicted protein [Nematostella vectensis]
								AIPGENE21646	cAMP-responsive element modulator OS=Canis familiaris GN=CREM PE=2 SV=2
								AIPGENE21647	Probable Bax inhibitor 1 OS=Paralichthys olivaceus GN=tmbim6 PE=2 SV=1
								AIPGENE21660	Cyclic AMP-dependent transcription factor ATF-2 OS=Gallus gallus GN=ATF2 PE=2 SV=1
								AIPGENE21681	Putative potassium channel protein YugO OS=Bacillus subtilis (strain 168) GN=yugO PE=4 SV=2
								AIPGENE21692	Acyl-CoA-binding protein OS=Gallus gallus GN=DBI PE=1 SV=1
								AIPGENE21707	Tetratricopeptide repeat protein 25 OS=Mus musculus GN=Ttc25 PE=2 SV=3
								AIPGENE21732	tRNA-dihydrouridine(47) synthase [NAD(P)(+)]-like OS=Xenopus laevis GN=dus3l PE=2 SV=1
								AIPGENE21738	Heat shock cognate 71 kDa protein OS=Saguinus oedipus GN=HSPA8 PE=2 SV=1
								AIPGENE21999	Replication protein A 70 kDa DNA-binding subunit B OS=Arabidopsis thaliana GN=RPA1B PE=3 SV=1
								AIPGENE22047	Lysine-specific demethylase 2B OS=Xenopus laevis GN=kdm2b PE=2 SV=1
								AIPGENE22064	Transmembrane prolyl 4-hydroxylase OS=Mus musculus GN=P4htm PE=2 SV=1
								AIPGENE22079	Monocarboxylate transporter 10 OS=Danio rerio GN=slc16a10 PE=2 SV=1
								AIPGENE22082	Transmembrane prolyl 4-hydroxylase OS=Mus musculus GN=P4htm PE=2 SV=1
								AIPGENE22164	Probable RNA-directed DNA polymerase from transposon X-element OS=Drosophila melanogaster GN=X-element\ORF2 PE=3 SV=1
								AIPGENE22271	Pyrroline-5-carboxylate reductase 3 OS=Homo sapiens GN=PYCRL PE=1 SV=2
								AIPGENE22382	Zinc finger protein 665 OS=Pongo abelii GN=ZNF665 PE=2 SV=1
								AIPGENE22386	Pleckstrin homology domain-containing family M member 3 OS=Xenopus laevis GN=plekhm3 PE=2 SV=1
								AIPGENE22416	Predicted protein OS=Nematostella vectensis GN=v1g242688 PE=4 SV=1
								AIPGENE22513	Methylosome subunit pICln OS=Xenopus laevis GN=clns1a PE=2 SV=1
								AIPGENE22557	T-complex protein 1 subunit theta OS=Gallus gallus GN=CCT8 PE=1 SV=3
								AIPGENE22590	Predicted protein OS=Nematostella vectensis GN=v1g244245 PE=4 SV=1
								AIPGENE22637	Cleavage stimulation factor subunit 2 OS=Bos taurus GN=CSTF2 PE=2 SV=1
								AIPGENE22644	Microsomal glutathione S-transferase 3 OS=Mus musculus GN=Mgst3 PE=1 SV=1
								AIPGENE22670	ATP-dependent RNA helicase SrmB OS=Haemophilus influenzae (strain ATCC 51907 / DSM 11121 / KW20 / Rd) GN=srmB PE=3 SV=1
								AIPGENE22796	Ribonuclease P/MRP protein subunit POP5 OS=Mus musculus GN=Pop5 PE=2 SV=1
								AIPGENE22822	Histone H4 OS=Tigriopus californicus GN=His4 PE=3 SV=2
								AIPGENE22833	Importin-4 OS=Homo sapiens GN=IPO4 PE=1 SV=2
								AIPGENE22839	DNA replication licensing factor mcm4-B OS=Xenopus laevis GN=mcm4-b PE=1 SV=3
								AIPGENE22849	Ankyrin repeat and SAM domain-containing protein 1A OS=Crassostrea gigas GN=CGI_10017703 PE=4 SV=1
								AIPGENE22909	Predicted protein OS=Nematostella vectensis GN=v1g241340 PE=4 SV=1
								AIPGENE22946	Putative uncharacterized protein OS=Branchiostoma floridae GN=BRAFLDRAFT_79909 PE=4 SV=1
								AIPGENE23099	Protein sel-1 homolog 1 OS=Homo sapiens GN=SEL1L PE=1 SV=3
								AIPGENE23149
								AIPGENE23160
								AIPGENE23203	Caspase-2 OS=Gallus gallus GN=CASP2 PE=2 SV=2
								AIPGENE23221	Procollagen-lysine,2-oxoglutarate 5-dioxygenase 3 OS=Rattus norvegicus GN=Plod3 PE=2 SV=1
								AIPGENE23225	Procollagen-lysine,2-oxoglutarate 5-dioxygenase 3 OS=Rattus norvegicus GN=Plod3 PE=2 SV=1
								AIPGENE23254	Cell division cycle protein 123 homolog OS=Nematostella vectensis GN=cdc123 PE=3 SV=1
								AIPGENE23303	predicted protein [Nematostella vectensis] >gi|156217725|gb|EDO38636.1| predicted protein [Nematostella vectensis]
								AIPGENE23318	Guanylate-binding protein 5 OS=Mus musculus GN=Gbp5 PE=1 SV=2
								AIPGENE23333	Calnexin OS=Homo sapiens GN=CANX PE=1 SV=2
								AIPGENE23364	Integrator complex subunit 9 homolog OS=Nematostella vectensis GN=ints9 PE=3 SV=1
								AIPGENE23368	Septin-8-A OS=Xenopus laevis GN=sept8-a PE=2 SV=1
								AIPGENE23380	Calnexin OS=Mus musculus GN=Canx PE=1 SV=1
								AIPGENE23393
								AIPGENE23402	Predicted protein OS=Nematostella vectensis GN=v1g244805 PE=4 SV=1
								AIPGENE23408	predicted protein [Nematostella vectensis] >gi|156217375|gb|EDO38293.1| predicted protein [Nematostella vectensis]
								AIPGENE23410	Transaldolase OS=Rattus norvegicus GN=Taldo1 PE=1 SV=2
								AIPGENE23420	E3 ubiquitin-protein ligase MYLIP OS=Homo sapiens GN=MYLIP PE=1 SV=2
								AIPGENE23514	SUZ domain-containing protein 1 OS=Mus musculus GN=Szrd1 PE=1 SV=1
								AIPGENE23531	DNA transposase THAP9 OS=Homo sapiens GN=THAP9 PE=1 SV=2
								AIPGENE23627	Leucine-zipper-like transcriptional regulator 1 OS=Homo sapiens GN=LZTR1 PE=1 SV=2
								AIPGENE23641	Extended synaptotagmin-3 OS=Xenopus tropicalis GN=esyt3 PE=2 SV=1
								AIPGENE23660
								AIPGENE23676	Uncharacterized protein C4orf22 homolog OS=Mus musculus PE=2 SV=1
								AIPGENE23745	Transformer-2 protein homolog beta OS=Rattus norvegicus GN=Tra2b PE=1 SV=1
								AIPGENE23754	Aladin OS=Homo sapiens GN=AAAS PE=1 SV=1
								AIPGENE23809	Calpain-7 OS=Homo sapiens GN=CAPN7 PE=1 SV=1
								AIPGENE23840	Signal transducer and activator of transcription 5B OS=Bos taurus GN=STAT5B PE=2 SV=2
								AIPGENE23848	Protein CDV3 homolog OS=Xenopus tropicalis GN=cdv3 PE=2 SV=1
								AIPGENE23849	Tubulin alpha chain, testis-specific OS=Oncorhynchus mykiss PE=2 SV=1
								AIPGENE23866
								AIPGENE23894	DNA-directed RNA polymerase II subunit RPB2 OS=Mus musculus GN=Polr2b PE=2 SV=2
								AIPGENE23957	Probable 28S ribosomal protein S25, mitochondrial OS=Drosophila melanogaster GN=mRpS25 PE=2 SV=1
								AIPGENE24032	26S proteasome non-ATPase regulatory subunit 10 OS=Mus musculus GN=Psmd10 PE=1 SV=3
								AIPGENE24049	SPRY domain-containing SOCS box protein 3 OS=Homo sapiens GN=SPSB3 PE=1 SV=2
								AIPGENE24078	Predicted protein OS=Nematostella vectensis GN=v1g244805 PE=4 SV=1
								AIPGENE24263
								AIPGENE24265	WD repeat-containing protein 11 OS=Homo sapiens GN=WDR11 PE=1 SV=1
								AIPGENE24269	DNA mismatch repair protein Mlh1 OS=Homo sapiens GN=MLH1 PE=1 SV=1
								AIPGENE24286	Predicted protein OS=Nematostella vectensis GN=v1g246113 PE=4 SV=1
								AIPGENE24298	Counting factor 60 OS=Dictyostelium discoideum GN=cf60 PE=1 SV=1
								AIPGENE24473	hypothetical protein FOZG_13510 [Fusarium oxysporum Fo47] >gi|587711804|gb|EWZ83141.1| hypothetical protein FOWG_13073 [Fusarium oxysporum f. sp. lycopersici MN25]
								AIPGENE24476	4-hydroxyphenylpyruvate dioxygenase OS=Xenopus tropicalis GN=hpd PE=2 SV=1
								AIPGENE24479	2-oxoglutarate and iron-dependent oxygenase domain-containing protein 2 OS=Danio rerio GN=ogfod2 PE=2 SV=1
								AIPGENE24486	T-complex protein 1 subunit zeta OS=Gallus gallus GN=CCT6 PE=1 SV=3
								AIPGENE24487	Tetratricopeptide repeat protein 28 OS=Homo sapiens GN=TTC28 PE=1 SV=4
								AIPGENE24500	Zinc finger CCHC domain-containing protein 2 OS=Homo sapiens GN=ZCCHC2 PE=1 SV=6
								AIPGENE24564	Short-chain collagen C4 (Fragment) OS=Ephydatia muelleri PE=2 SV=1
								AIPGENE24595	Estradiol 17-beta-dehydrogenase 8 OS=Canis familiaris GN=HSD17B8 PE=3 SV=1
								AIPGENE24648	Tumor protein p73 OS=Chlorocebus aethiops GN=TP73 PE=2 SV=1
								AIPGENE24673	Anosmin-1 OS=Gallus gallus GN=KAL1 PE=2 SV=2
								AIPGENE24685	Stromal cell-derived factor 2 OS=Bos taurus GN=SDF2 PE=2 SV=1
								AIPGENE24707	Interferon regulatory factor 2 OS=Homo sapiens GN=IRF2 PE=1 SV=2
								AIPGENE24708	Coiled-coil domain-containing protein 43 OS=Danio rerio GN=ccdc43 PE=2 SV=1
								AIPGENE24716	Organic cation transporter protein OS=Drosophila melanogaster GN=Orct PE=1 SV=1
								AIPGENE24786	CCR4-NOT transcription complex subunit 2 OS=Homo sapiens GN=CNOT2 PE=1 SV=1
								AIPGENE24790	Contactin-associated protein-like 2 OS=Mus musculus GN=Cntnap2 PE=1 SV=2
								AIPGENE24846	Choline/ethanolaminephosphotransferase 1 OS=Xenopus tropicalis GN=cept1 PE=2 SV=1
								AIPGENE24904	Protein glass OS=Drosophila melanogaster GN=gl PE=1 SV=2
								AIPGENE24949	Dehydrogenase/reductase SDR family member 7 OS=Homo sapiens GN=DHRS7 PE=1 SV=1
								AIPGENE24997	Neurogenic locus notch homolog protein 3 OS=Rattus norvegicus GN=Notch3 PE=2 SV=2
								AIPGENE25012	Protein mab-21 OS=Drosophila melanogaster GN=mab-21 PE=1 SV=2
								AIPGENE25084	Box C/D snoRNA protein 1 OS=Pongo abelii GN=ZNHIT6 PE=2 SV=1
								AIPGENE25096	Growth hormone-regulated TBC protein 1-A OS=Danio rerio GN=grtp1a PE=2 SV=1
								AIPGENE25104	Poly(ADP-ribose) glycohydrolase OS=Drosophila melanogaster GN=Parg PE=1 SV=3
								AIPGENE25106	Synaptic vesicle membrane protein VAT-1 homolog OS=Danio rerio GN=vat1 PE=2 SV=1
								AIPGENE25107	Eukaryotic translation initiation factor 2A OS=Danio rerio GN=eif2a PE=2 SV=1
								AIPGENE25134	Coiled-coil domain-containing protein 153 OS=Mus musculus GN=Ccdc153 PE=3 SV=1
								AIPGENE25137	Diamine acetyltransferase 2 OS=Homo sapiens GN=SAT2 PE=1 SV=1
								AIPGENE25142	Dual serine/threonine and tyrosine protein kinase OS=Strongylocentrotus purpuratus GN=DSTYK PE=2 SV=1
								AIPGENE25144	Tyrosine-protein phosphatase non-receptor type 4 OS=Homo sapiens GN=PTPN4 PE=1 SV=1
								AIPGENE25152	Dual serine/threonine and tyrosine protein kinase OS=Rattus norvegicus GN=Dstyk PE=2 SV=1
								AIPGENE25168
								AIPGENE25177	Sodium- and chloride-dependent GABA transporter 1 OS=Rattus norvegicus GN=Slc6a1 PE=1 SV=1
								AIPGENE25179	Condensin-2 complex subunit G2 OS=Xenopus laevis GN=ncapg2 PE=1 SV=1
								AIPGENE25186	Dual serine/threonine and tyrosine protein kinase OS=Strongylocentrotus purpuratus GN=DSTYK PE=2 SV=1
								AIPGENE25194	Peroxidasin-like protein OS=Homo sapiens GN=PXDNL PE=1 SV=3
								AIPGENE25215	Predicted protein (Fragment) OS=Nematostella vectensis GN=v1g248647 PE=4 SV=1
								AIPGENE25220	Probable acyl-CoA dehydrogenase 6 OS=Caenorhabditis elegans GN=acdh-6 PE=3 SV=2
								AIPGENE25229	Phosphatidylinositol phosphatase PTPRQ OS=Mus musculus GN=Ptprq PE=1 SV=1
								AIPGENE25238	Ceramide synthase 4 OS=Mus musculus GN=Cers4 PE=1 SV=1
								AIPGENE25239
								AIPGENE25242	Vesicular inhibitory amino acid transporter OS=Xenopus laevis GN=slc32a1 PE=2 SV=1
								AIPGENE25294	ADP-dependent glucokinase OS=Mus musculus GN=Adpgk PE=1 SV=2
								AIPGENE25325	Calponin-1 OS=Rattus norvegicus GN=Cnn1 PE=2 SV=1
								AIPGENE25361	Interleukin enhancer-binding factor 2 homolog OS=Xenopus tropicalis GN=ilf2 PE=2 SV=1
								AIPGENE25392	Proteasome subunit alpha type-5 OS=Mus musculus GN=Psma5 PE=1 SV=1
								AIPGENE25466	Serine/threonine-protein phosphatase 6 regulatory ankyrin repeat subunit C OS=Danio rerio GN=ankrd52 PE=2 SV=1
								AIPGENE25491	Probable inactive purple acid phosphatase 2 OS=Arabidopsis thaliana GN=PAP2 PE=2 SV=1
								AIPGENE25495	predicted protein [Nematostella vectensis] >gi|156222469|gb|EDO43313.1| predicted protein [Nematostella vectensis]
								AIPGENE25497	EGF domain-specific O-linked N-acetylglucosamine transferase OS=Gallus gallus GN=EOGT PE=2 SV=2
								AIPGENE25537	Negative elongation factor E OS=Drosophila melanogaster GN=Nelf-E PE=1 SV=1
								AIPGENE25554	Predicted protein OS=Nematostella vectensis GN=v1g206778 PE=4 SV=1
								AIPGENE25613	TM2 domain-containing protein CG10795 OS=Drosophila melanogaster GN=CG10795 PE=2 SV=1
								AIPGENE25618	Ribonucleoprotein PTB-binding 2 OS=Homo sapiens GN=RAVER2 PE=1 SV=2
								AIPGENE25643	Mediator of RNA polymerase II transcription subunit 9 OS=Xenopus laevis GN=med9 PE=3 SV=1
								AIPGENE25652	E3 ubiquitin-protein ligase RNF4 OS=Homo sapiens GN=RNF4 PE=1 SV=1
								AIPGENE25654	Potassium channel subfamily K member 9 OS=Xenopus laevis GN=kcnk9 PE=2 SV=1
								AIPGENE25678	WD repeat-containing protein 54 OS=Mus musculus GN=Wdr54 PE=2 SV=1
								AIPGENE25697	Collectin-12 OS=Gallus gallus GN=COLEC12 PE=2 SV=1
								AIPGENE25717	Predicted protein OS=Nematostella vectensis GN=v1g218910 PE=4 SV=1
								AIPGENE25726	Solute carrier family 17 member 9 OS=Homo sapiens GN=SLC17A9 PE=2 SV=2
								AIPGENE25765	Kynureninase OS=Nematostella vectensis GN=kynu PE=3 SV=1
								AIPGENE25786	Probable 2-oxoglutarate-dependent dioxygenase At3g49630 OS=Arabidopsis thaliana GN=At3g50210 PE=2 SV=1
								AIPGENE25795	Beta carbonic anhydrase 1 OS=Caenorhabditis elegans GN=bca-1 PE=3 SV=1
								AIPGENE25799	(DL)-glycerol-3-phosphatase 1 OS=Arabidopsis thaliana GN=GPP1 PE=1 SV=1
								AIPGENE25828	DnaJ homolog subfamily C member 3 OS=Bos taurus GN=DNAJC3 PE=1 SV=1
								AIPGENE25831	Regulator of nonsense transcripts 3A OS=Homo sapiens GN=UPF3A PE=1 SV=1
								AIPGENE25834	DNA-directed RNA polymerases I, II, and III subunit RPABC5 OS=Mus musculus GN=Polr2l PE=2 SV=1
								AIPGENE25835	Propionyl-CoA carboxylase alpha chain, mitochondrial OS=Mus musculus GN=Pcca PE=1 SV=2
								AIPGENE25869	DNA polymerase epsilon subunit 3 OS=Pongo abelii GN=POLE3 PE=2 SV=1
								AIPGENE25880	Calumenin-A OS=Salmo salar GN=calua PE=2 SV=1
								AIPGENE25891	Ubiquitin-related modifier 1 OS=Capra hircus GN=URM1 PE=3 SV=1
								AIPGENE25929	Mechanosensory protein 2 OS=Caenorhabditis elegans GN=mec-2 PE=1 SV=1
								AIPGENE25939	Anaphase-promoting complex subunit 2 OS=Mus musculus GN=Anapc2 PE=1 SV=2
								AIPGENE25997	Protein FAM102A OS=Mus musculus GN=Fam102a PE=2 SV=1
								AIPGENE26000	Nicotinamide phosphoribosyltransferase OS=Rattus norvegicus GN=Nampt PE=1 SV=1
								AIPGENE26035	Lysine-specific demethylase 8 OS=Xenopus tropicalis GN=kdm8 PE=2 SV=1
								AIPGENE26036	Glycine amidinotransferase, mitochondrial OS=Xenopus tropicalis GN=gatm PE=2 SV=1
								AIPGENE26038	Uncharacterized protein OS=Danio rerio GN=zgc:113208 PE=2 SV=1
								AIPGENE26039	Peroxiredoxin-4 OS=Mus musculus GN=Prdx4 PE=1 SV=1
								AIPGENE26079	ADP-ribosylation factor-binding protein GGA3 OS=Mus musculus GN=Gga3 PE=2 SV=2
								AIPGENE26091	Tetraspanin-33 OS=Bos taurus GN=TSPAN33 PE=2 SV=1
								AIPGENE26095	Clavaminate synthase-like protein At3g21360 OS=Arabidopsis thaliana GN=At3g21360 PE=1 SV=1
								AIPGENE26115	Peptidyl-prolyl cis-trans isomerase-like 4 OS=Homo sapiens GN=PPIL4 PE=1 SV=1
								AIPGENE26119	Enoyl-CoA hydratase, mitochondrial OS=Mus musculus GN=Echs1 PE=1 SV=1
								AIPGENE26121	28S ribosomal protein S24-A, mitochondrial OS=Xenopus laevis GN=mrps24-a PE=2 SV=1
								AIPGENE26161	Transcription factor Maf OS=Danio rerio GN=maf PE=1 SV=1
								AIPGENE26205	Arginine--tRNA ligase, cytoplasmic OS=Rattus norvegicus GN=Rars PE=1 SV=2
								AIPGENE26223	CCR4-NOT transcription complex subunit 7 OS=Mus musculus GN=Cnot7 PE=1 SV=1
								AIPGENE26271	Transcription factor HES-1-A OS=Xenopus laevis GN=hes1-a PE=1 SV=1
								AIPGENE26280
								AIPGENE26364	Predicted protein OS=Nematostella vectensis GN=v1g238751 PE=4 SV=1
								AIPGENE26376	Deoxyuridine 5'-triphosphate nucleotidohydrolase OS=Rattus norvegicus GN=Dut PE=2 SV=3
								AIPGENE26390	N-acetylglucosamine-1-phosphotransferase subunit gamma OS=Homo sapiens GN=GNPTG PE=1 SV=1
								AIPGENE26434	Rho GDP-dissociation inhibitor 1 OS=Macaca fascicularis GN=ARHGDIA PE=2 SV=1
								AIPGENE26441	Putative gamma-glutamyltransferase YwrD OS=Bacillus subtilis (strain 168) GN=ywrD PE=1 SV=1
								AIPGENE26457	Biogenesis of lysosome-related organelles complex 1 subunit 6 OS=Bos taurus GN=BLOC1S6 PE=1 SV=1
								AIPGENE26577	Alkaline phosphatase, tissue-nonspecific isozyme OS=Homo sapiens GN=ALPL PE=1 SV=4
								AIPGENE26589	Gamma-interferon-inducible lysosomal thiol reductase OS=Bos taurus GN=IFI30 PE=2 SV=1
								AIPGENE26621	Immediate early response 3-interacting protein 1 OS=Xenopus laevis GN=ier3ip1 PE=3 SV=1
								AIPGENE26625	A disintegrin and metalloproteinase with thrombospondin motifs 19 OS=Homo sapiens GN=ADAMTS19 PE=2 SV=2
								AIPGENE26697	E3 ubiquitin-protein ligase Mdm2 OS=Equus caballus GN=MDM2 PE=2 SV=1
								AIPGENE26772	Phosphatidylcholine--retinol O-acyltransferase OS=Lachnoanaerobaculum saburreum F0468 GN=HMPREF9970_2011 PE=4 SV=1
								AIPGENE26780	Nephrocystin-3 OS=Homo sapiens GN=NPHP3 PE=1 SV=1
								AIPGENE26784	Putative uncharacterized protein OS=Branchiostoma floridae GN=BRAFLDRAFT_122376 PE=4 SV=1
								AIPGENE26801	Peptide deformylase, mitochondrial OS=Homo sapiens GN=PDF PE=1 SV=1
								AIPGENE26806	Peptide deformylase, mitochondrial OS=Homo sapiens GN=PDF PE=1 SV=1
								AIPGENE26822	S-crystallin 4 OS=Enteroctopus dofleini PE=2 SV=1
								AIPGENE26995	Nipped-B-like protein B OS=Danio rerio GN=nipblb PE=2 SV=1
								AIPGENE26997	Serine/arginine-rich splicing factor 3 OS=Mus musculus GN=Srsf3 PE=1 SV=1
								AIPGENE26999	Putative leucine-rich repeat-containing protein DDB_G0281931 OS=Dictyostelium discoideum GN=DDB_G0281931 PE=4 SV=1
								AIPGENE27025
								AIPGENE27057	RING finger and CHY zinc finger domain-containing protein 1 OS=Mus musculus GN=Rchy1 PE=1 SV=1
								AIPGENE27076	Interferon-stimulated 20 kDa exonuclease-like 2 OS=Rattus norvegicus GN=Isg20l2 PE=2 SV=1
								AIPGENE27103	Leucine-rich repeat and WD repeat-containing protein 1 OS=Xenopus tropicalis GN=lrwd1 PE=2 SV=1
								AIPGENE27109	Lactation elevated protein 1 OS=Homo sapiens GN=LACE1 PE=2 SV=2
								AIPGENE27143	Kelch-like protein 20 OS=Mus musculus GN=Klhl20 PE=2 SV=2
								AIPGENE27171	Ryncolin-1 OS=Cerberus rynchops PE=1 SV=1
								AIPGENE27179	Probable glucuronokinase 2 OS=Arabidopsis thaliana GN=GLCAK2 PE=2 SV=1
								AIPGENE27188	Peptidyl-prolyl cis-trans isomerase NIMA-interacting 4 OS=Danio rerio GN=pin4 PE=2 SV=1
								AIPGENE27209	MKI67 FHA domain-interacting nucleolar phosphoprotein-like OS=Xenopus tropicalis GN=nifk PE=2 SV=1
								AIPGENE27252	Superoxide dismutase [Fe] OS=Enterococcus faecalis (strain ATCC 700802 / V583) GN=sodA PE=3 SV=1
								AIPGENE27286	Probable splicing factor, arginine/serine-rich 7 OS=Caenorhabditis elegans GN=rsp-7 PE=3 SV=3
								AIPGENE27291	tRNA wybutosine-synthesizing protein 4 OS=Mus musculus GN=Lcmt2 PE=2 SV=4
								AIPGENE27295	U3 small nucleolar ribonucleoprotein protein IMP3 OS=Mus musculus GN=Imp3 PE=2 SV=1
								AIPGENE27365	Small integral membrane protein 20 OS=Homo sapiens GN=SMIM20 PE=1 SV=2
								AIPGENE27395	Peptidyl-prolyl cis-trans isomerase D OS=Bos taurus GN=PPID PE=1 SV=6
								AIPGENE27400	Vitamin K-dependent gamma-carboxylase OS=Delphinapterus leucas GN=GGCX PE=2 SV=1
								AIPGENE27406	5-hydroxyisourate hydrolase OS=Danio rerio GN=urah PE=1 SV=1
								AIPGENE27436	Ubiquitin-conjugating enzyme E2-22 kDa OS=Drosophila melanogaster GN=UbcD4 PE=1 SV=2
								AIPGENE27501	Serine/arginine-rich splicing factor 4 OS=Mus musculus GN=Srsf4 PE=2 SV=1
								AIPGENE27507	S-methylmethionine--homocysteine S-methyltransferase BHMT2 OS=Rattus norvegicus GN=Bhmt2 PE=2 SV=1
								AIPGENE27552	Thioredoxin-like protein 1 OS=Mus musculus GN=Txnl1 PE=2 SV=3
								AIPGENE27558
								AIPGENE27608	97 kDa heat shock protein OS=Strongylocentrotus franciscanus GN=HSP110 PE=2 SV=1
								AIPGENE27609	Tumor necrosis factor receptor superfamily member 27 OS=Mus musculus GN=Eda2r PE=2 SV=1
[truncated: 45 more rows]

## Sheet: Supp. Data S2 GO-Terms 
GO-term analysis output for differentially expressed genes in Aiptasia strains CC7, H2 and CC7-B01
CC7									H2									CC7-B01
-- bp_cc7_RNA_diff.txt --									-- bp_h2_RNA_diff.txt --									-- bp_ssb01_RNA_diff.txt --
	GO.ID	Term	Annotated	Significant	Expected	P_value				GO.ID	Term	Annotated	Significant	Expected	P_value				GO.ID	Term	Annotated	Significant	Expected	P_value
1	GO:0006457	protein folding	128	24	7.16	2.1e-05			1	GO:0055114	oxidation-reduction process	1101	65	24.91	1.7e-12			1	GO:0055114	oxidation-reduction process	1105	159	100.12	1.4e-09
2	GO:0043691	reverse cholesterol transport	7	4	0.39	0.0003			2	GO:0055085	transmembrane transport	1218	45	27.56	1.2e-07			2	GO:0006457	protein folding	128	37	11.6	7.7e-06
3	GO:0055114	oxidation-reduction process	1095	92	61.25	0.0003			3	GO:0006579	amino-acid betaine catabolic process	9	4	0.2	3e-05			3	GO:0061077	chaperone-mediated protein folding	22	10	1.99	8.5e-06
4	GO:0044267	cellular protein metabolic process	3466	210	193.86	0.00032			4	GO:0009086	methionine biosynthetic process	31	6	0.7	5.9e-05			4	GO:0000413	protein peptidyl-prolyl isomerization	28	11	2.54	1.6e-05
5	GO:0019511	peptidyl-proline hydroxylation	13	6	0.73	0.00056			5	GO:0006457	protein folding	129	14	2.92	0.00013			5	GO:0033344	cholesterol efflux	22	10	1.99	3.6e-05
6	GO:0055098	response to low-density lipoprotein particle	16	5	0.89	0.00067			6	GO:0048025	negative regulation of mRNA splicing, via spliceosome	14	4	0.32	0.00022			6	GO:0044267	cellular protein metabolic process	3499	376	317.04	4e-05
9	GO:0061077	chaperone-mediated protein folding	22	6	1.23	0.00104			7	GO:0051939	gamma-aminobutyric acid import	7	3	0.16	0.00038			7	GO:0051939	gamma-aminobutyric acid import	7	5	0.63	0.00011
10	GO:0000381	regulation of alternative mRNA splicing, via spliceosome	16	5	0.89	0.00141			8	GO:0000381	regulation of alternative mRNA splicing, via spliceosome	16	4	0.36	0.00038			8	GO:0030277	maintenance of gastrointestinal epithelium	11	6	1	0.00017
11	GO:0034380	high-density lipoprotein particle assembly	5	3	0.28	0.0016			9	GO:0006811	ion transport	1224	41	27.7	0.00044			9	GO:0014054	positive regulation of gamma-aminobutyric acid secretion	8	5	0.72	0.00027
12	GO:0038027	apolipoprotein A-I-mediated signaling pathway	5	3	0.28	0.0016			10	GO:0006566	threonine metabolic process	11	3	0.25	0.00051			10	GO:0070544	histone H3-K36 demethylation	16	7	1.45	0.00027
13	GO:0033700	phospholipid efflux	5	3	0.28	0.0016			12	GO:0035999	tetrahydrofolate interconversion	8	3	0.18	0.00059			11	GO:0009115	xanthine catabolic process	5	4	0.45	0.00031
14	GO:0006120	mitochondrial electron transport, NADH to ubiquinone	5	3	0.28	0.0016			13	GO:0014054	positive regulation of gamma-aminobutyric acid secretion	8	3	0.18	0.00059			12	GO:0009157	deoxyribonucleoside monophosphate biosynthetic process	7	4	0.63	0.00074
15	GO:0060155	platelet dense granule organization	5	3	0.28	0.0016			14	GO:0030199	collagen fibril organization	36	5	0.81	0.00122			14	GO:0016266	O-glycan processing	19	7	1.72	0.00094
16	GO:0002790	peptide secretion	87	6	4.87	0.00161			15	GO:0044267	cellular protein metabolic process	3484	68	78.83	0.0015			15	GO:0045454	cell redox homeostasis	62	14	5.62	0.00108
17	GO:0010718	positive regulation of epithelial to mesenchymal transition	24	6	1.34	0.0017			18	GO:0006546	glycine catabolic process	11	3	0.25	0.00166			16	GO:0006546	glycine catabolic process	11	5	1	0.00176
18	GO:0000387	spliceosomal snRNP assembly	28	8	1.57	0.00211			19	GO:0019285	glycine betaine biosynthetic process from choline	13	3	0.29	0.00278			17	GO:0030574	collagen catabolic process	45	11	4.08	0.00184
19	GO:0034616	response to laminar fluid shear stress	11	4	0.62	0.00234			20	GO:0032229	negative regulation of synaptic transmission, GABAergic	13	3	0.29	0.00278			18	GO:0006607	NLS-bearing protein import into nucleus	7	4	0.63	0.00188
20	GO:0015918	sterol transport	54	9	3.02	0.00304			21	GO:0009744	response to sucrose	13	3	0.29	0.00278			19	GO:0032008	positive regulation of TOR signaling	16	6	1.45	0.00198
21	GO:0035050	embryonic heart tube development	79	8	4.42	0.00306			22	GO:0006633	fatty acid biosynthetic process	95	9	2.15	0.00287			20	GO:0006413	translational initiation	86	17	7.79	0.00258
22	GO:0006068	ethanol catabolic process	6	3	0.34	0.00307			23	GO:0009448	gamma-aminobutyric acid metabolic process	7	3	0.16	0.00296			21	GO:0006537	glutamate biosynthetic process	5	4	0.45	0.00276
27	GO:0006413	translational initiation	85	8	4.75	0.00339			26	GO:0008652	cellular amino acid biosynthetic process	153	18	3.46	0.00328			24	GO:0060271	cilium morphogenesis	205	17	18.57	0.00341
28	GO:0000413	protein peptidyl-prolyl isomerization	28	6	1.57	0.00393			27	GO:0006544	glycine metabolic process	31	6	0.7	0.00341			25	GO:0050982	detection of mechanical stimulus	109	17	9.88	0.00376
29	GO:0007521	muscle cell fate determination	7	3	0.39	0.00515			28	GO:0010288	response to lead ion	14	3	0.32	0.00348			26	GO:0032229	negative regulation of synaptic transmission, GABAergic	13	5	1.18	0.0042
30	GO:0051384	response to glucocorticoid	54	8	3.02	0.00534			29	GO:0042632	cholesterol homeostasis	30	4	0.68	0.00444			27	GO:0009744	response to sucrose	13	5	1.18	0.0042
31	GO:0006986	response to unfolded protein	73	9	4.08	0.00535			30	GO:0018401	peptidyl-proline hydroxylation to 4-hydroxy-L-proline	5	2	0.11	0.00488			28	GO:0006633	fatty acid biosynthetic process	96	18	8.7	0.00508
32	GO:0006633	fatty acid biosynthetic process	96	14	5.37	0.00603			31	GO:0046655	folic acid metabolic process	5	2	0.11	0.00488			29	GO:0009207	purine ribonucleoside triphosphate catabolic process	551	68	49.92	0.00537
33	GO:0048025	negative regulation of mRNA splicing, via spliceosome	14	4	0.78	0.0062			32	GO:0001886	endothelial cell morphogenesis	5	2	0.11	0.00488			30	GO:0035335	peptidyl-tyrosine dephosphorylation	96	17	8.7	0.0054
34	GO:0016226	iron-sulfur cluster assembly	14	4	0.78	0.0062			33	GO:0042438	melanin biosynthetic process	16	3	0.36	0.00517			31	GO:0055085	transmembrane transport	1227	123	111.18	0.0055
35	GO:0000272	polysaccharide catabolic process	46	7	2.57	0.00665			34	GO:0070544	histone H3-K36 demethylation	16	3	0.36	0.00517			32	GO:0048025	negative regulation of mRNA splicing, via spliceosome	14	5	1.27	0.00605
36	GO:0006541	glutamine metabolic process	31	6	1.73	0.00666			35	GO:0032259	methylation	342	12	7.74	0.00538			33	GO:0010288	response to lead ion	14	5	1.27	0.00605
37	GO:0044255	cellular lipid metabolic process	627	45	35.07	0.00772			36	GO:0045087	innate immune response	319	12	7.22	0.00702			34	GO:0014074	response to purine-containing compound	58	8	5.26	0.00607
38	GO:0003333	amino acid transmembrane transport	35	7	1.96	0.00778			37	GO:0006388	tRNA splicing, via endonucleolytic cleavage and ligation	6	2	0.14	0.00721			35	GO:0035994	response to muscle stretch	11	4	1	0.00645
39	GO:0055091	phospholipid homeostasis	8	3	0.45	0.0079			38	GO:0006564	L-serine biosynthetic process	6	2	0.14	0.00721			36	GO:0038027	apolipoprotein A-I-mediated signaling pathway	5	3	0.45	0.00645
40	GO:0032933	SREBP signaling pathway	7	3	0.39	0.00901			39	GO:0006810	transport	3440	95	77.84	0.00974			37	GO:0018401	peptidyl-proline hydroxylation to 4-hydroxy-L-proline	5	3	0.45	0.00645
50	GO:0016486	peptide hormone processing	22	6	1.23	0.01024			40	GO:0042220	response to cocaine	26	4	0.59	0.00979			38	GO:0034380	high-density lipoprotein particle assembly	5	3	0.45	0.00645
51	GO:0070374	positive regulation of ERK1 and ERK2 cascade	55	8	3.08	0.01094			41	GO:0032922	circadian regulation of gene expression	20	3	0.45	0.00985			39	GO:2000346	negative regulation of hepatocyte proliferation	5	3	0.45	0.00645
52	GO:0006911	phagocytosis, engulfment	25	5	1.4	0.01129			42	GO:0006814	sodium ion transport	176	8	3.98	0.01136			40	GO:0006958	complement activation, classical pathway	5	3	0.45	0.00645
53	GO:0033344	cholesterol efflux	22	6	1.23	0.01129			43	GO:0061077	chaperone-mediated protein folding	22	3	0.5	0.01286			41	GO:0006986	response to unfolded protein	73	13	6.61	0.00698
54	GO:0015758	glucose transport	43	5	2.41	0.01136			44	GO:0015758	glucose transport	43	4	0.97	0.01299			42	GO:0006334	nucleosome assembly	65	14	5.89	0.007
55	GO:0046185	aldehyde catabolic process	9	3	0.5	0.01136			45	GO:0048730	epidermis morphogenesis	8	2	0.18	0.01306			43	GO:0042493	response to drug	212	33	19.21	0.00741
56	GO:0051603	proteolysis involved in cellular protein catabolic process	394	27	22.04	0.0128			46	GO:0050718	positive regulation of interleukin-1 beta secretion	8	2	0.18	0.01306			55	GO:0009154	purine ribonucleotide catabolic process	572	69	51.83	0.00869
57	GO:0030819	positive regulation of cAMP biosynthetic process	43	5	2.41	0.01291			47	GO:0019530	taurine metabolic process	8	2	0.18	0.01306			56	GO:0001921	positive regulation of receptor recycling	10	4	0.91	0.00902
58	GO:0003360	brainstem development	10	3	0.56	0.01556			48	GO:0051090	regulation of sequence-specific DNA binding transcription factor activity	167	7	3.78	0.01643			57	GO:0030199	collagen fibril organization	34	8	3.08	0.00955
59	GO:0060037	pharyngeal system development	10	3	0.56	0.01556			49	GO:0044179	hemolysis in other organism	44	4	1	0.01719			58	GO:0006810	transport	3460	348	313.5	0.01007
60	GO:0001507	acetylcholine catabolic process in synaptic cleft	10	3	0.56	0.01556			50	GO:0030433	ER-associated ubiquitin-dependent protein catabolic process	26	3	0.59	0.02032			59	GO:0030323	respiratory tube development	143	25	12.96	0.01121
61	GO:0009113	purine nucleobase biosynthetic process	10	3	0.56	0.01556			51	GO:0001507	acetylcholine catabolic process in synaptic cleft	10	2	0.23	0.02038			60	GO:0000381	regulation of alternative mRNA splicing, via spliceosome	16	5	1.45	0.01133
62	GO:0015804	neutral amino acid transport	25	5	1.4	0.01582			52	GO:0010468	regulation of gene expression	2495	57	56.45	0.02061			61	GO:0048280	vesicle fusion with Golgi apparatus	6	3	0.54	0.01204
73	GO:0042089	cytokine biosynthetic process	29	3	1.62	0.0174			53	GO:0042558	pteridine-containing compound metabolic process	32	9	0.72	0.0222			62	GO:0006068	ethanol catabolic process	6	3	0.54	0.01204
74	GO:0032092	positive regulation of protein binding	62	7	3.47	0.01796			54	GO:0033119	negative regulation of RNA splicing	15	5	0.34	0.02241			63	GO:0009306	protein secretion	161	26	14.59	0.01293
75	GO:0006397	mRNA processing	349	44	19.52	0.01929			89	GO:0032355	response to estradiol	48	4	1.09	0.02297			64	GO:0042632	cholesterol homeostasis	30	8	2.72	0.01299
76	GO:0009306	protein secretion	160	17	8.95	0.02019			90	GO:0070208	protein heterotrimerization	11	2	0.25	0.02454			65	GO:0022617	extracellular matrix disassembly	88	16	7.97	0.01321
77	GO:0007339	binding of sperm to zona pellucida	11	3	0.62	0.02052			91	GO:0042149	cellular response to glucose starvation	11	2	0.25	0.02454			66	GO:0009169	purine ribonucleoside monophosphate catabolic process	383	48	34.7	0.01329
78	GO:0045332	phospholipid translocation	11	3	0.62	0.02052			92	GO:0000413	protein peptidyl-prolyl isomerization	28	3	0.63	0.02478			67	GO:0070613	regulation of protein processing	330	44	29.9	0.01338
79	GO:0006189	'de novo' IMP biosynthetic process	11	3	0.62	0.02052			93	GO:0035264	multicellular organism growth	83	4	1.88	0.02722			68	GO:0046034	ATP metabolic process	442	53	40.05	0.0137
80	GO:0006915	apoptotic process	981	61	54.87	0.0217			94	GO:0072488	ammonium transmembrane transport	18	3	0.41	0.02889			69	GO:0046130	purine ribonucleoside catabolic process	566	68	51.28	0.01395
81	GO:0009405	pathogenesis	30	5	1.68	0.02406			95	GO:0031365	N-terminal protein amino acid modification	12	2	0.27	0.02901			70	GO:0006032	chitin catabolic process	24	6	2.17	0.01774
82	GO:0030521	androgen receptor signaling pathway	22	4	1.23	0.02622			96	GO:0009636	response to toxic substance	105	7	2.38	0.03511			71	GO:0043687	post-translational protein modification	75	12	6.8	0.0178
83	GO:0010875	positive regulation of cholesterol efflux	12	3	0.67	0.02625			97	GO:0006541	glutamine metabolic process	33	3	0.75	0.03801			72	GO:0030521	androgen receptor signaling pathway	22	5	1.99	0.01836
84	GO:0071397	cellular response to cholesterol	12	3	0.67	0.02625			98	GO:0015698	inorganic anion transport	95	8	2.15	0.03807			73	GO:0010875	positive regulation of cholesterol efflux	12	4	1.09	0.01837
85	GO:0042149	cellular response to glucose starvation	12	3	0.67	0.02625			99	GO:0003333	amino acid transmembrane transport	35	3	0.79	0.04412			74	GO:0007339	binding of sperm to zona pellucida	12	4	1.09	0.01837
86	GO:0032981	mitochondrial respiratory chain complex I assembly	12	3	0.67	0.02625			100	GO:0045739	positive regulation of DNA repair	15	2	0.34	0.04415			75	GO:0048538	thymus development	12	4	1.09	0.01837
87	GO:0009083	branched-chain amino acid catabolic process	15	4	0.84	0.02783			101	GO:0043524	negative regulation of neuron apoptotic process	59	4	1.33	0.04438			76	GO:0000272	polysaccharide catabolic process	46	9	4.17	0.01869
88	GO:0055119	relaxation of cardiac muscle	13	3	0.73	0.02788			102	GO:0046456	icosanoid biosynthetic process	24	3	0.54	0.04457			77	GO:0030324	lung development	121	19	10.96	0.01901
89	GO:0030238	male sex determination	5	2	0.28	0.02791			132	GO:0045454	cell redox homeostasis	61	4	1.38	0.04916			78	GO:0006836	neurotransmitter transport	126	19	11.42	0.01904
90	GO:0009822	alkaloid catabolic process	5	2	0.28	0.02791			133	GO:0071420	cellular response to histamine	16	2	0.36	0.04972			79	GO:0010613	positive regulation of cardiac muscle hypertrophy	7	3	0.63	0.01967
91	GO:0003146	heart jogging	5	2	0.28	0.02791												80	GO:0043691	reverse cholesterol transport	7	3	0.63	0.01967
92	GO:0033189	response to vitamin A	5	2	0.28	0.02791			-- cc_h2_RNA_diff.txt --									81	GO:0010951	negative regulation of endopeptidase activity	114	17	10.33	0.02004
93	GO:0018401	peptidyl-proline hydroxylation to 4-hydroxy-L-proline	5	2	0.28	0.02791				GO.ID	Term	Annotated	Significant	Expected	P_value			82	GO:0030855	epithelial cell differentiation	336	28	30.44	0.02198
94	GO:0042738	exogenous drug catabolic process	5	2	0.28	0.02791			1	GO:0005788	endoplasmic reticulum lumen	141	17	3.28	2.2e-06			83	GO:0009116	nucleoside metabolic process	1092	109	98.94	0.02287
95	GO:0045163	clustering of voltage-gated potassium channels	5	2	0.28	0.02791			2	GO:0042470	melanosome	75	10	1.74	8.8e-06			84	GO:0006568	tryptophan metabolic process	17	5	1.54	0.02308
96	GO:0009103	lipopolysaccharide biosynthetic process	5	2	0.28	0.02791			4	GO:0033018	sarcoplasmic reticulum lumen	9	3	0.21	0.00094			85	GO:0032933	SREBP signaling pathway	7	4	0.63	0.02308
97	GO:0044179	hemolysis in other organism	42	6	2.35	0.02825			5	GO:0016021	integral component of membrane	4466	126	103.82	0.00388			93	GO:0032355	response to estradiol	47	9	4.26	0.02347
98	GO:0046034	ATP metabolic process	439	41	24.55	0.02843			6	GO:0044421	extracellular region part	1459	42	33.92	0.00515			94	GO:0032868	response to insulin	114	19	10.33	0.0237
99	GO:0016925	protein sumoylation	22	4	1.23	0.03177			7	GO:0044218	other organism cell membrane	35	4	0.81	0.00852			95	GO:0071230	cellular response to amino acid stimulus	19	5	1.72	0.02403
100	GO:0034614	cellular response to reactive oxygen species	65	6	3.64	0.03273			8	GO:0005783	endoplasmic reticulum	1063	52	24.71	0.0103			96	GO:0007566	embryo implantation	19	5	1.72	0.02403
101	GO:0050702	interleukin-1 beta secretion	13	3	0.73	0.03273			9	GO:0042151	nematocyst	66	5	1.53	0.01856			97	GO:0090177	establishment of planar polarity involved in neural tube closure	41	8	3.71	0.02459
102	GO:0043932	ossification involved in bone remodeling	13	3	0.73	0.03273			16	GO:0030867	rough endoplasmic reticulum membrane	11	2	0.26	0.0258			98	GO:0090090	negative regulation of canonical Wnt signaling pathway	79	13	7.16	0.02466
103	GO:0042993	positive regulation of transcription factor import into nucleus	13	3	0.73	0.03273			17	GO:0031526	brush border membrane	51	4	1.19	0.03048			99	GO:0043932	ossification involved in bone remodeling	13	4	1.18	0.02467
104	GO:0006569	tryptophan catabolic process	13	3	0.73	0.03273			18	GO:0005790	smooth endoplasmic reticulum	12	2	0.28	0.03049			100	GO:0030433	ER-associated ubiquitin-dependent protein catabolic process	26	6	2.36	0.02598
105	GO:0090177	establishment of planar polarity involved in neural tube closure	41	4	2.29	0.03279			19	GO:0098589	membrane region	1386	45	32.22	0.0353			101	GO:0090103	cochlea morphogenesis	26	6	2.36	0.02598
106	GO:0009169	purine ribonucleoside monophosphate catabolic process	380	30	21.25	0.03622												102	GO:0008286	insulin receptor signaling pathway	72	12	6.52	0.02756
107	GO:0046130	purine ribonucleoside catabolic process	563	40	31.49	0.0363			-- mf_h2_RNA_diff.txt --									103	GO:0008610	lipid biosynthetic process	403	53	36.51	0.02865
108	GO:0008652	cellular amino acid biosynthetic process	151	14	8.45	0.03779				GO.ID	Term	Annotated	Significant	Expected	P_value			104	GO:0006915	apoptotic process	989	104	89.61	0.02905
109	GO:0034599	cellular response to oxidative stress	99	11	5.54	0.0388			1	GO:0005506	iron ion binding	236	20	5.26	7.6e-07			105	GO:0019511	peptidyl-proline hydroxylation	13	6	1.18	0.02924
110	GO:0001666	response to hypoxia	123	10	6.88	0.03951			2	GO:0000166	nucleotide binding	2653	70	59.12	6.3e-06			106	GO:0001892	embryonic placenta development	32	7	2.9	0.02928
111	GO:0006144	purine nucleobase metabolic process	32	7	1.79	0.03965			3	GO:0005542	folic acid binding	14	5	0.31	9.1e-06			107	GO:0046185	aldehyde catabolic process	9	4	0.82	0.02933
112	GO:0019058	viral life cycle	128	8	7.16	0.04012			4	GO:0031418	L-ascorbic acid binding	43	7	0.96	4.2e-05			108	GO:0006646	phosphatidylethanolamine biosynthetic process	8	3	0.72	0.02937
113	GO:0008206	bile acid metabolic process	23	4	1.29	0.04024			5	GO:0051082	unfolded protein binding	53	7	1.18	0.00016			109	GO:0042220	response to cocaine	26	6	2.36	0.02968
114	GO:0043248	proteasome assembly	8	3	0.45	0.04026			6	GO:0005332	gamma-aminobutyric acid:sodium symporter activity	14	4	0.31	0.0002			110	GO:0001676	long-chain fatty acid metabolic process	46	7	4.17	0.02974
115	GO:0006662	glycerol ether metabolic process	10	3	0.56	0.04026			7	GO:0004047	aminomethyltransferase activity	7	3	0.16	0.00036			111	GO:0009749	response to glucose	62	11	5.62	0.03624
116	GO:0060337	type I interferon signaling pathway	15	3	0.84	0.04029			13	GO:0022857	transmembrane transporter activity	1038	34	23.13	0.00053			112	GO:0045669	positive regulation of osteoblast differentiation	59	10	5.35	0.03798
117	GO:0030720	oocyte localization involved in germarium-derived egg chamber formation	6	2	0.34	0.04033			15	GO:0030170	pyridoxal phosphate binding	78	7	1.74	0.00175			113	GO:0033690	positive regulation of osteoblast proliferation	15	4	1.36	0.04073
118	GO:0071353	cellular response to interleukin-4	6	2	0.34	0.04033			16	GO:0005328	neurotransmitter:sodium symporter activity	24	4	0.53	0.00181			114	GO:0015812	gamma-aminobutyric acid transport	20	9	1.81	0.0408
119	GO:0007464	R3/R4 cell fate commitment	6	2	0.34	0.04033			17	GO:0008898	S-adenosylmethionine-homocysteine S-methyltransferase activity	12	3	0.27	0.00208			115	GO:0034504	protein localization to nucleus	150	20	13.59	0.04085
120	GO:0007451	dorsal/ventral lineage restriction, imaginal disc	6	2	0.34	0.04033			19	GO:0051864	histone demethylase activity (H3-K36 specific)	16	3	0.36	0.00496			116	GO:0006525	arginine metabolic process	16	5	1.45	0.04105
121	GO:0007473	wing disc proximal/distal pattern formation	6	2	0.34	0.04033			20	GO:0043565	sequence-specific DNA binding	427	16	9.52	0.00694			117	GO:0071347	cellular response to interleukin-1	18	4	1.63	0.04113
122	GO:0036378	calcitriol biosynthetic process from calciol	6	2	0.34	0.04033			21	GO:0008660	1-aminocyclopropane-1-carboxylate deaminase activity	6	2	0.13	0.007			118	GO:0042135	neurotransmitter catabolic process	19	4	1.72	0.04114
123	GO:0006465	signal peptide processing	6	2	0.34	0.04033			22	GO:0015485	cholesterol binding	19	3	0.42	0.00816			119	GO:0060046	regulation of acrosome reaction	9	3	0.82	0.04114
124	GO:0036335	intestinal stem cell homeostasis	6	2	0.34	0.04033			23	GO:0004222	metalloendopeptidase activity	214	11	4.77	0.00871			120	GO:0048703	embryonic viscerocranium morphogenesis	9	3	0.82	0.04114
125	GO:0016348	imaginal disc-derived leg joint morphogenesis	6	2	0.34	0.04033			24	GO:0003756	protein disulfide isomerase activity	20	3	0.45	0.00944			121	GO:0007213	G-protein coupled acetylcholine receptor signaling pathway	9	3	0.82	0.04114
126	GO:0016330	second mitotic wave involved in compound eye morphogenesis	6	2	0.34	0.04033			25	GO:0004656	procollagen-proline 4-dioxygenase activity	8	2	0.18	0.01269			122	GO:0006265	DNA topological change	9	3	0.82	0.04114
127	GO:0045316	negative regulation of compound eye photoreceptor development	6	2	0.34	0.04033			26	GO:0047150	betaine-homocysteine S-methyltransferase activity	9	2	0.2	0.01608			123	GO:0006855	drug transmembrane transport	9	3	0.82	0.04114
128	GO:0002540	leukotriene production involved in inflammatory response	6	2	0.34	0.04033			27	GO:0004602	glutathione peroxidase activity	10	2	0.22	0.0198			124	GO:0006559	L-phenylalanine catabolic process	9	3	0.82	0.04114
129	GO:0045463	R8 cell development	6	2	0.34	0.04033			59	GO:0003755	peptidyl-prolyl cis-trans isomerase activity	28	3	0.62	0.02382			125	GO:0006579	amino-acid betaine catabolic process	9	3	0.82	0.04114
130	GO:0045468	regulation of R8 cell spacing in compound eye	6	2	0.34	0.04033			60	GO:0004622	lysophospholipase activity	11	2	0.25	0.02385			126	GO:0043928	exonucleolytic nuclear-transcribed mRNA catabolic process involved in deadenylation-dependent decay	9	3	0.82	0.04114
131	GO:0042676	compound eye cone cell fate commitment	6	2	0.34	0.04033			61	GO:0004890	GABA-A receptor activity	30	3	0.67	0.02857			127	GO:0015758	glucose transport	44	6	3.99	0.04115
132	GO:0035155	negative regulation of terminal cell fate specification, open tracheal system	6	2	0.34	0.04033			62	GO:0050660	flavin adenine dinucleotide binding	111	7	2.47	0.02976			128	GO:0006814	sodium ion transport	173	15	15.68	0.04284
133	GO:0035157	negative regulation of fusion cell fate specification	6	2	0.34	0.04033			63	GO:0015293	symporter activity	138	11	3.08	0.03614			129	GO:0019471	4-hydroxyproline metabolic process	9	5	0.82	0.04336
134	GO:0035170	lymph gland crystal cell differentiation	6	2	0.34	0.04033			64	GO:0015103	inorganic anion transmembrane transporter activity	85	7	1.89	0.03714			130	GO:0048864	stem cell development	114	14	10.33	0.04338
135	GO:0035171	lamellocyte differentiation	6	2	0.34	0.04033			65	GO:0008301	DNA binding, bending	14	2	0.31	0.03777			131	GO:0061098	positive regulation of protein tyrosine kinase activity	10	4	0.91	0.04341
136	GO:0006564	L-serine biosynthetic process	6	2	0.34	0.04033			66	GO:0009055	electron carrier activity	57	4	1.27	0.03804			132	GO:0090181	regulation of cholesterol metabolic process	12	4	1.09	0.04342
137	GO:0046667	compound eye retinal cell programmed cell death	6	2	0.34	0.04033			67	GO:0008762	UDP-N-acetylmuramate dehydrogenase activity	15	2	0.33	0.04295			133	GO:0033700	phospholipid efflux	5	3	0.45	0.04344
138	GO:0006032	chitin catabolic process	24	4	1.34	0.04228			68	GO:0042605	peptide antigen binding	15	2	0.33	0.04295			134	GO:0051304	chromosome separation	50	7	4.53	0.04345
139	GO:0008340	determination of adult lifespan	35	5	1.96	0.04367			69	GO:0003990	acetylcholinesterase activity	15	2	0.33	0.04295			135	GO:0055098	response to low-density lipoprotein particle	17	4	1.54	0.04345
140	GO:0030199	collagen fibril organization	35	5	1.96	0.04367			70	GO:0008187	poly-pyrimidine tract binding	12	2	0.27	0.04399			136	GO:0042089	cytokine biosynthetic process	29	5	2.63	0.04345
141	GO:0009725	response to hormone	410	39	22.93	0.04604			91	GO:0050681	androgen receptor binding	16	2	0.36	0.04838			137	GO:0048730	epidermis morphogenesis	8	3	0.72	0.04346
142	GO:0006030	chitin metabolic process	50	9	2.8	0.04762			92	GO:0005179	hormone activity	16	2	0.36	0.04838			138	GO:0045737	positive regulation of cyclin-dependent protein serine/threonine kinase activity	8	3	0.72	0.04346
143	GO:0071356	cellular response to tumor necrosis factor	36	6	2.01	0.04771			93	GO:0015101	organic cation transmembrane transporter activity	37	3	0.82	0.04884			139	GO:0006569	tryptophan catabolic process	14	3	1.27	0.04349
144	GO:0007298	border follicle cell migration	15	3	0.84	0.04794												156	GO:0033280	response to vitamin D	18	3	1.63	0.0435
145	GO:0033690	positive regulation of osteoblast proliferation	15	3	0.84	0.04794												157	GO:0009142	nucleoside triphosphate biosynthetic process	39	3	3.53	0.0436
																		158	GO:0007528	neuromuscular junction development	71	11	6.43	0.04908
																		159	GO:0097105	presynaptic membrane assembly	30	6	2.72	0.04925
																		-- cc_ssb01_RNA_diff.txt --
																			GO.ID	Term	Annotated	Significant	Expected	P_value
																		1	GO:0005788	endoplasmic reticulum lumen	143	37	14.06	4.9e-07
																		2	GO:0042470	melanosome	76	21	7.47	1e-05
																		3	GO:0012507	ER to Golgi transport vesicle membrane	17	8	1.67	0.00027
																		4	GO:0005615	extracellular space	566	81	55.66	0.00106
																		5	GO:0098589	membrane region	1388	145	136.5	0.00211
																		6	GO:0009986	cell surface	345	50	33.93	0.0033
																		7	GO:0032991	macromolecular complex	3584	337	352.46	0.00368
																		8	GO:0005790	smooth endoplasmic reticulum	12	5	1.18	0.00401
																		9	GO:0070062	extracellular exosome	603	79	59.3	0.00486
																		10	GO:0005777	peroxisome	116	18	11.41	0.00501
																		11	GO:0005604	basement membrane	194	30	19.08	0.00513
																		12	GO:0005665	DNA-directed RNA polymerase II, core complex	13	5	1.28	0.00599
																		13	GO:0005578	proteinaceous extracellular matrix	538	78	52.91	0.0063
																		14	GO:0005796	Golgi lumen	43	10	4.23	0.00766
																		15	GO:0005737	cytoplasm	8245	852	810.84	0.00771
																		16	GO:0030126	COPI vesicle coat	9	4	0.89	0.00783
																		17	GO:0033018	sarcoplasmic reticulum lumen	9	4	0.89	0.00783
																		18	GO:0005789	endoplasmic reticulum membrane	594	79	58.42	0.00941
																		22	GO:0033116	endoplasmic reticulum-Golgi intermediate compartment membrane	20	6	1.97	0.01035
																		23	GO:0000778	condensed nuclear chromosome kinetochore	6	3	0.59	0.01511
																		24	GO:0000439	core TFIIH complex	6	3	0.59	0.01511
																		25	GO:0034715	pICln-Sm protein complex	6	3	0.59	0.01511
																		26	GO:0005793	endoplasmic reticulum-Golgi intermediate compartment	43	12	4.23	0.02064
																		27	GO:0005694	chromosome	555	56	54.58	0.02121
																		28	GO:0002199	zona pellucida receptor complex	7	3	0.69	0.02453
																		29	GO:0005832	chaperonin-containing T-complex	7	3	0.69	0.02453
																		34	GO:0019773	proteasome core complex, alpha-subunit complex	8	3	0.79	0.03643
																		35	GO:0043231	intracellular membrane-bounded organelle	7839	803	770.92	0.03676
																		36	GO:0000786	nucleosome	47	9	4.62	0.0373
																		37	GO:1990104	DNA bending complex	47	9	4.62	0.0373
																		38	GO:0005819	spindle	326	29	32.06	0.03908
																		39	GO:0005576	extracellular region	2369	289	232.98	0.04726
																		-- mf_ssb01_RNA_diff.txt --
																			GO.ID	Term	Annotated	Significant	Expected	P_value
																		1	GO:0051082	unfolded protein binding	52	20	4.63	6.7e-09
																		2	GO:0000166	nucleotide binding	2662	291	236.97	1.2e-07
																		3	GO:0005506	iron ion binding	230	45	20.47	6.5e-07
																		4	GO:0005332	gamma-aminobutyric acid:sodium symporter activity	14	8	1.25	7.1e-06
																		5	GO:0031418	L-ascorbic acid binding	42	14	3.74	9e-06
																		6	GO:0003755	peptidyl-prolyl cis-trans isomerase activity	28	11	2.49	1.4e-05
																		7	GO:0008762	UDP-N-acetylmuramate dehydrogenase activity	16	8	1.42	2.6e-05
																		8	GO:0005176	ErbB-2 class receptor binding	9	6	0.8	3.3e-05
																		9	GO:0030197	extracellular matrix constituent, lubricant activity	9	6	0.8	3.3e-05
																		10	GO:0009055	electron carrier activity	57	14	5.07	0.00021
																		11	GO:0051864	histone demethylase activity (H3-K36 specific)	16	7	1.42	0.00024
																		12	GO:0004656	procollagen-proline 4-dioxygenase activity	8	5	0.71	0.00025
																		13	GO:0043546	molybdopterin cofactor binding	8	5	0.71	0.00025
																		14	GO:0004854	xanthine dehydrogenase activity	5	4	0.45	0.00029
																		16	GO:0005328	neurotransmitter:sodium symporter activity	24	8	2.14	0.00078
																		17	GO:0004712	protein serine/threonine/tyrosine kinase activity	27	7	2.4	0.00122
																		18	GO:0004252	serine-type endopeptidase activity	217	33	19.32	0.00164
																		20	GO:0008536	Ran GTPase binding	23	7	2.05	0.00299
																		21	GO:0005509	calcium ion binding	1017	115	90.53	0.0041
																		22	GO:0003743	translation initiation factor activity	58	12	5.16	0.00446
																		23	GO:0003725	double-stranded RNA binding	19	6	1.69	0.00484
																		24	GO:0044822	poly(A) RNA binding	333	46	29.64	0.00599
																		25	GO:0005355	glucose transmembrane transporter activity	5	3	0.45	0.00614
																		26	GO:0070182	DNA polymerase binding	5	3	0.45	0.00614
																		27	GO:0004720	protein-lysine 6-oxidase activity	5	3	0.45	0.00614
																		28	GO:0034188	apolipoprotein A-I receptor activity	5	3	0.45	0.00614
																		29	GO:0004028	3-chloroallyl aldehyde dehydrogenase activity	5	3	0.45	0.00614
																		30	GO:0008565	protein transporter activity	54	11	4.81	0.00717
																		42	GO:0004364	glutathione transferase activity	21	6	1.87	0.0083
																		43	GO:0017127	cholesterol transporter activity	6	3	0.53	0.01146
																		44	GO:0043515	kinetochore binding	6	3	0.53	0.01146
																		45	GO:0004075	biotin carboxylase activity	6	3	0.53	0.01146
																		46	GO:0004030	aldehyde dehydrogenase [NAD(P)+] activity	6	3	0.53	0.01146
																		47	GO:0016887	ATPase activity	468	53	41.66	0.01163
																		48	GO:0004198	calcium-dependent cysteine-type endopeptidase activity	11	4	0.98	0.01239
																		49	GO:0050660	flavin adenine dinucleotide binding	114	19	10.15	0.01325
																		50	GO:0004867	serine-type endopeptidase inhibitor activity	59	11	5.25	0.01395
																		51	GO:0005528	FK506 binding	7	3	0.62	0.01874
																		52	GO:0030548	acetylcholine receptor regulator activity	7	3	0.62	0.01874
																		53	GO:0003779	actin binding	311	35	27.68	0.01949
																		54	GO:0022857	transmembrane transporter activity	1043	101	92.85	0.02087
																		59	GO:0031267	small GTPase binding	117	20	10.42	0.02767
																		60	GO:0003756	protein disulfide isomerase activity	20	5	1.78	0.02776
																		61	GO:0019789	SUMO transferase activity	8	3	0.71	0.02803
																		62	GO:0001055	RNA polymerase II activity	8	3	0.71	0.02803
																		63	GO:0030971	receptor tyrosine kinase binding	27	6	2.4	0.02864
																		64	GO:0017112	Rab guanyl-nucleotide exchange factor activity	14	4	1.25	0.03031
																		65	GO:0001047	core promoter binding	38	6	3.38	0.03388
																		66	GO:0030170	pyridoxal phosphate binding	76	12	6.77	0.0356
																		67	GO:0004725	protein tyrosine phosphatase activity	96	17	8.55	0.03833
																		68	GO:0042605	peptide antigen binding	15	4	1.34	0.0385
																		69	GO:0004222	metalloendopeptidase activity	213	27	18.96	0.03894
																		70	GO:0047150	betaine-homocysteine S-methyltransferase activity	9	3	0.8	0.03931
																		71	GO:0008107	galactoside 2-alpha-L-fucosyltransferase activity	9	3	0.8	0.03931
																		72	GO:0017048	Rho GTPase binding	40	7	3.56	0.04064
																		73	GO:0051537	2 iron, 2 sulfur cluster binding	22	5	1.96	0.04068
																		82	GO:0005001	transmembrane receptor protein tyrosine phosphatase activity	16	4	1.42	0.04782

## Sheet: Supp. Data S3 Caspase activity
Caspase activity
STRAIN	REPLICATE	CONDITION	TECH REPS PROTEIN			AVG PROT	TOTAL PROTEIN (ug/ml)	TOTAL PROTEIN IN 100 ul		TECH REPS CASPASE (RFU)			AVG CASPASE		STRAIN	CONDITION	Normalized RFU/Protein	Strain average	STDEV
CC7	1	25	1.2156	1.256	1.2885	1.25337	77.7969	38.8985		217000000	210402192	214000000	214000000		CC7	25	5.5015e+06
CC7	2	25	0.98	1.0149	0.9772	0.9907	50.6583	25.3292		471000000	454646240	460000000	462000000		CC7	25	1.82398e+07
CC7	3	25	0.8496	0.8921	0.904	0.8819	40.9722	20.4861		127000000	130656112	126000000	128000000		CC7	25	6.24813e+06
CC7	4	25	0.875	0.8657	0.8808	0.873833	40.2912	20.1456		129000000	132637752	133000000	132000000		CC7	25	6.5523e+06	9.13544e+06	6.08563e+06	CC7 25
CC7	1	32	1.317	1.1341	1.0979	1.183	70.0146	35.0073		182000000	177196736	179000000	179000000		CC7	32	5.11322e+06
CC7	2	32	1.057	1.0674	1.0154	1.0466	55.9933	27.9967		164000000	151512128	155000000	157000000		CC7	32	5.60781e+06
CC7	3	32	1.3526	1.3744	1.2849	1.3373	87.5616	43.7808		233000000	237344512	236000000	235000000		CC7	32	5.36765e+06
CC7	4	32	0.8438	0.8348	0.823	0.833867	36.9932	18.4966		119000000	117165800	121000000	119000000		CC7	32	6.43362e+06	5.63058e+06	572185	CC7 32
H2	1	25	0.7824	0.7967	0.766	0.7817	34.7076	17.3538		77500000	71471280	80200000	76400000		H2	25	4.4025e+06
H2	2	25	0.803	0.8174	0.8109	0.810433	36.9665	18.4832		90300000	88211680	91800000	90100000		H2	25	4.87469e+06
H2	3	25	0.7427	0.7609	0.7782	0.7606	33.0877	16.5438		105000000	101104760	105000000	103000000		H2	25	6.22588e+06
H2	4	25	0.7007	0.689	0.6735	0.687733	27.7505	13.8753		74700000	75642112	77800000	76000000		H2	25	5.47737e+06	5.24511e+06	788049	H2 25
H2	1	32	0.8952	0.9387	0.9664	0.933433	47.3148	23.6574		3970000000	4617250816	4470000000	4350000000		H2	32	1.83875e+08
H2	2	32	0.6866	0.6541	0.7714	0.704033	28.9095	14.4548		3830000000	4053171968	3670000000	3850000000		H2	32	2.66348e+08
H2	3	32	0.7761	0.8103	0.8418	0.8094	36.8842	18.4421		4580000000	4466490880	4430000000	4490000000		H2	32	2.43465e+08
H2	4	32	0.9034	0.8983	0.9129	0.904867	44.8145	22.4073		4980000000	4846605824	4930000000	4920000000		H2	32	2.19572e+08	2.28315e+08	3.52488e+07	H2 32
CC7-B01	1	25	0.5757	0.5464	0.5899	0.570667	20.0318	10.0159		28200000	27441484	28900000	28200000		CC7-B01	25	2.81552e+06
CC7-B01	2	25	0.3969	0.4078	0.4267	0.410467	11.2657	5.63283		20500000	20198740	20600000	20400000		CC7-B01	25	3.62163e+06
CC7-B01	3	25	0.5211	0.5489	0.5583	0.542767	18.3525	9.17626		36400000	37900792	39500000	37900000		CC7-B01	25	4.13022e+06
CC7-B01	4	25	0.9549	0.9733	1.0254	0.984533	51.9313	25.9656		109000000	108041240	113000000	110000000		CC7-B01	25	4.23637e+06	3.70093e+06	648390	CC7-B01 25
CC7-B01	1	32	1.2876	1.5028	1.7992	1.52987	112.148	56.0741		1500000000	1423872896	1510000000	1480000000		CC7-B01	32	2.63936e+07
CC7-B01	2	32	0.5597	0.7935	0.9986	0.783933	34.8809	17.4405		2000000000	1965610752	1930000000	1960000000		CC7-B01	32	1.12382e+08
CC7-B01	3	32	1.5519	1.4931	1.6812	1.5754	118.043	59.0216		2620000000	2562780160	2520000000	2570000000		CC7-B01	32	4.35434e+07
CC7-B01	4	32	0.6293	0.6114	0.5856	0.608767	22.4258	11.2129		1920000000	1961110656	2010000000	1960000000		CC7-B01	32	1.74798e+08	8.92794e+07	6.80531e+07	CC7-B01 32
																		Two tailed test 25 vs 32			Two tailed test 32's
																		CC7	0.166668		CC7 vs B01	0.0454983
																		H2	0.000529623		H2 vs B01	0.00905195
																		SSB01	0.0432728		H2 vs CC7	0.000533395

## Sheet: Supp. Data S4 Symbiosis genes
Symbiosis genes (according to Cui et al., 2018) expression in CC7, H2 and CC7-B01
At least one strain had to have the gene differentially expressed above cutoff to be considered here.
Fold change values are log2-transformed. Non-zero values represent genes with significant differential expression (p < 0.05); while zeroed values represent genes with non-significant differential expression (p > 0.05).
Expected Up regulated genes						Expected Down regulated genes
Gene ID	CC7	CC7-B01	H2	Annotation		Gene ID	CC7	CC7-B01	H2	Annotation
AIPGENE9938	4.64309	5.44649	5.97033	Calumenin-B OS=Salmo salar GN=calub PE=2 SV=1		AIPGENE1185	0	-1.16644	0	Organic cation transporter protein OS=Drosophila melanogaster GN=Orct PE=1 SV=1
AIPGENE27144	0	-0.925934	0	Vesicular inhibitory amino acid transporter OS=Xenopus laevis GN=slc32a1 PE=2 SV=1		AIPGENE14095	0	-0.974278	0
AIPGENE27869	0	-0.68832	0	predicted protein [Nematostella vectensis] >gi|156213279|gb|EDO34304.1| predicted protein [Nematostella vectensis]		AIPGENE1992	0	-0.985097	0
AIPGENE23027	0	-0.672464	0	Vesicular inhibitory amino acid transporter OS=Xenopus tropicalis GN=slc32a1 PE=2 SV=1		AIPGENE7045	0	-0.89818	0
AIPGENE6151	0	-0.658366	0	Receptor-type tyrosine-protein phosphatase alpha OS=Mus musculus GN=Ptpra PE=1 SV=3		AIPGENE9298	0	-0.807426	0	Meprin A subunit beta OS=Homo sapiens GN=MEP1B PE=1 SV=3
AIPGENE20198	0	-0.75063	0	Sulfotransferase 1C2A OS=Rattus norvegicus GN=Sult1c2a PE=2 SV=2		AIPGENE5865	0	-0.691653	-0.417964	Fibropellin-1 OS=Strongylocentrotus purpuratus GN=EGF1 PE=1 SV=2
AIPGENE18567	0	-0.728931	0			AIPGENE19436	0	-0.436799	0	CREB3 regulatory factor OS=Mus musculus GN=Crebrf PE=2 SV=1
AIPGENE15754	0	-0.732331	0	predicted protein [Nematostella vectensis] >gi|156226145|gb|EDO46957.1| predicted protein [Nematostella vectensis]		AIPGENE24260	0	-0.348834	0	Chymotrypsin B OS=Gadus morhua PE=1 SV=1
AIPGENE8704	0	-0.734955	0			AIPGENE6592	0	-0.384847	0	Golgi-associated plant pathogenesis-related protein 1 OS=Homo sapiens GN=GLIPR2 PE=1 SV=3
AIPGENE3906	0	-0.714541	0	Sodium- and chloride-dependent GABA transporter 3 OS=Homo sapiens GN=SLC6A11 PE=2 SV=1		AIPGENE1998	0	-0.658824	0	Uncharacterized protein OS=Strongylocentrotus purpuratus GN=Sp-PppL_169 PE=4 SV=1
AIPGENE607	0	-0.722809	0	Galectin-3-binding protein OS=Mus musculus GN=Lgals3bp PE=1 SV=1		AIPGENE14508	0	-0.675599	0	Mucin-4 OS=Homo sapiens GN=MUC4 PE=1 SV=4
AIPGENE1554	0	-0.562958	0	Steroid 17-alpha-hydroxylase/17,20 lyase OS=Oncorhynchus mykiss GN=cyp17a1 PE=2 SV=1		AIPGENE211	0	-0.67316	0
AIPGENE20966	0	-0.54267	0	Disrupted in renal carcinoma protein 2 homolog OS=Xenopus laevis GN=dirc2 PE=2 SV=1		AIPGENE24750	0	-0.518503	0
AIPGENE12192	0	-0.530405	0	Dimethylaniline monooxygenase [N-oxide-forming] 2 OS=Pan troglodytes GN=FMO2 PE=3 SV=3		AIPGENE29055	0	-0.550679	0
AIPGENE3365	0	-0.534062	0	Kinesin-like protein KIF16B OS=Homo sapiens GN=KIF16B PE=1 SV=2		AIPGENE9056	0	-0.562122	0	predicted protein [Nematostella vectensis] >gi|156216567|gb|EDO37501.1| predicted protein [Nematostella vectensis]
AIPGENE6495	0	-0.44913	0	Transposon Tf2-6 polyprotein OS=Schizosaccharomyces pombe (strain 972 / ATCC 24843) GN=Tf2-6 PE=3 SV=1		AIPGENE28935	-1.34832	-1.33096	-0.752349	Uncharacterized protein OS=Cystobacter fuscus DSM 2262 GN=D187_006201 PE=4 SV=1
AIPGENE1265	0	-0.466676	0	Organic cation transporter protein OS=Drosophila melanogaster GN=Orct PE=1 SV=1		AIPGENE815	-1.48713	-0.904802	-1.44676	Inositol oxygenase OS=Danio rerio GN=miox PE=2 SV=1
AIPGENE3939	0	-0.463079	0	Down syndrome cell adhesion molecule OS=Homo sapiens GN=DSCAM PE=1 SV=2		AIPGENE28989	-0.43974	0	0	Adenylyl cyclase-associated protein 1 OS=Homo sapiens GN=CAP1 PE=1 SV=5
AIPGENE17384	0	-0.487458	0	Regulatory-associated protein of mTOR OS=Mus musculus GN=Rptor PE=1 SV=1		AIPGENE2120	-0.511204	0	0	Ubiquinone biosynthesis monooxygenase COQ6 OS=Xenopus tropicalis GN=coq6 PE=2 SV=1
AIPGENE1928	0	-0.488602	0	Monocarboxylate transporter 10 OS=Mus musculus GN=Slc16a10 PE=1 SV=1		AIPGENE21713	-0.53155	0	0	Thymosin beta-b OS=Cyprinus carpio PE=3 SV=3
AIPGENE26250	0	-0.48869	0	predicted protein [Nematostella vectensis] >gi|156226197|gb|EDO47008.1| predicted protein [Nematostella vectensis]		AIPGENE878	-1.29918	0	0	Tryptophanase OS=Salinibacter ruber (strain DSM 13855 / M31) GN=tnaA PE=3 SV=1
AIPGENE16072	0	-0.507763	0	Non-structural maintenance of chromosomes element 4 homolog A OS=Bos taurus GN=NSMCE4A PE=2 SV=1		AIPGENE28089	-0.897902	0	0	Predicted protein OS=Nematostella vectensis GN=v1g248189 PE=4 SV=1
AIPGENE17420	0	-0.51514	0	Putative ammonium transporter 1 OS=Caenorhabditis elegans GN=amt-1 PE=3 SV=1		AIPGENE28943	-0.994536	0	0	predicted protein [Nematostella vectensis] >gi|156216894|gb|EDO37821.1| predicted protein [Nematostella vectensis]
AIPGENE14120	0	-0.402701	0	Acyl-coenzyme A thioesterase 2, mitochondrial OS=Homo sapiens GN=ACOT2 PE=1 SV=6		AIPGENE26798	-0.958914	-1.32116	0
AIPGENE26763	0	-0.415453	0	Glutamine synthetase OS=Mus musculus GN=Glul PE=1 SV=6		AIPGENE27790	-0.883012	-1.26841	0	Dynein alpha chain, flagellar outer arm OS=Chlamydomonas reinhardtii GN=ODA11 PE=1 SV=2
AIPGENE21723	0	-0.408792	0	Vacuolar protein sorting-associated protein 13D OS=Homo sapiens GN=VPS13D PE=1 SV=2		AIPGENE2084	-1.09289	-0.76971	-0.479338	von Willebrand factor A domain-containing protein 5A OS=Mus musculus GN=Vwa5a PE=1 SV=2
AIPGENE17332	0	-0.412036	0	Regulatory-associated protein of mTOR OS=Mus musculus GN=Rptor PE=1 SV=1		AIPGENE8398	-1.09344	-0.815896	0	Vitrin OS=Mus musculus GN=Vit PE=1 SV=2
AIPGENE489	0	-0.41204	0	Centromere-associated protein E OS=Mus musculus GN=Cenpe PE=1 SV=1		AIPGENE18864	-0.506153	-0.618252	-0.522863	Cleft lip and palate transmembrane protein 1 homolog OS=Danio rerio GN=clptm1 PE=2 SV=1
AIPGENE23106	0	-0.423821	0	Legumain OS=Bos taurus GN=LGMN PE=1 SV=1		AIPGENE2150	-0.689165	-0.633344	-0.496162	Sphingosine-1-phosphate phosphatase 2 OS=Homo sapiens GN=SGPP2 PE=2 SV=1
AIPGENE7322	0	-0.421558	0	Ficolin-1 OS=Sus scrofa GN=FCN1 PE=1 SV=1		AIPGENE19083	-0.574453	-0.700217	0	Short-chain collagen C4 (Fragment) OS=Ephydatia muelleri PE=2 SV=1
AIPGENE3482	0	-0.438996	0	Polycystic kidney disease protein 1-like 3 OS=Mus musculus GN=Pkd1l3 PE=1 SV=2		AIPGENE3811	-0.638585	-0.758852	0
AIPGENE10200	0	-0.428901	0	Carnitine O-palmitoyltransferase 1, muscle isoform OS=Sus scrofa GN=CPT1B PE=2 SV=1		AIPGENE23421	-0.586284	-0.557859	0	G1/S-specific cyclin-D2 OS=Homo sapiens GN=CCND2 PE=1 SV=1
AIPGENE8402	0	-0.432828	0	Beta-lactamase-like protein 2 OS=Dictyostelium discoideum GN=DDB_G0280307 PE=3 SV=1		AIPGENE16593	-0.49449	-0.552692	0	Membrane protein FAM174 OS=Xenopus laevis GN=fam174 PE=2 SV=1
AIPGENE23521	0	-0.293623	0	Solute carrier family 12 member 2 OS=Squalus acanthias GN=SLC12A2 PE=1 SV=1		AIPGENE9114	-0.509853	-0.529628	0	Protein spinster homolog 1 OS=Xenopus laevis GN=spns1 PE=2 SV=1
AIPGENE637	0	-0.323975	0	ATP-dependent RNA helicase DDX3X OS=Mus musculus GN=Ddx3x PE=1 SV=3		AIPGENE3461	2.5441	3.22414	0	Enoyl-[acyl-carrier-protein] reductase [NADPH] FabL OS=Bacillus subtilis (strain 168) GN=fabL PE=1 SV=1
AIPGENE10494	0	-0.340106	0	Very long-chain specific acyl-CoA dehydrogenase, mitochondrial OS=Bos taurus GN=ACADVL PE=2 SV=3		AIPGENE6351	1.99639	2.20018	0	Glutathione S-transferase Mu 5 OS=Rattus norvegicus GN=Gstm5 PE=1 SV=3
AIPGENE11705	0	-0.344055	0	Fibrillin-2 OS=Homo sapiens GN=FBN2 PE=1 SV=3		AIPGENE14027	1.45716	1.48615	0
AIPGENE6165	0	-0.343091	0	Integrin alpha-8 OS=Mus musculus GN=Itga8 PE=1 SV=1		AIPGENE26095	1.48561	1.94226	0	Clavaminate synthase-like protein At3g21360 OS=Arabidopsis thaliana GN=At3g21360 PE=1 SV=1
AIPGENE14819	-0.966419	-1.02572	0	Delta(5) fatty acid desaturase OS=Mortierella alpina GN=DES1 PE=2 SV=1		AIPGENE10496	0	0	-1.43466	GTP cyclohydrolase 1 OS=Caenorhabditis elegans GN=cat-4 PE=1 SV=1
AIPGENE21619	-0.801749	-1.02616	0	Aldehyde dehydrogenase family 3 member B1 OS=Homo sapiens GN=ALDH3B1 PE=1 SV=1		AIPGENE18835	-0.535762	0	-1.54605	Glycine N-methyltransferase OS=Rattus norvegicus GN=Gnmt PE=1 SV=2
AIPGENE22527	-0.714293	-0.959382	0	Protein NPC2 homolog OS=Drosophila melanogaster GN=Npc2a PE=1 SV=1		AIPGENE13783	0	1.25423	-1.22844	Neuroblastoma-amplified sequence OS=Danio rerio GN=nbas PE=2 SV=1
AIPGENE18100	-0.829756	-0.531375	0	A disintegrin and metalloproteinase with thrombospondin motifs 18 OS=Homo sapiens GN=ADAMTS18 PE=1 SV=3		AIPGENE10961	0	1.35206	-1.09739	Dimethylglycine dehydrogenase, mitochondrial OS=Rattus norvegicus GN=Dmgdh PE=1 SV=1
AIPGENE16407	-0.564693	-0.85051	0	Nose resistant to fluoxetine protein 6 OS=Caenorhabditis elegans GN=nrf-6 PE=1 SV=3		AIPGENE10986	0	1.4645	-1.10002	Dimethylglycine dehydrogenase, mitochondrial OS=Homo sapiens GN=DMGDH PE=1 SV=2
AIPGENE27686	-0.54573	-0.81661	0	Predicted protein OS=Nematostella vectensis GN=v1g222725 PE=4 SV=1		AIPGENE10977	0	1.0388	-0.831586	Betaine--homocysteine S-methyltransferase 1 OS=Xenopus laevis GN=bhmt PE=2 SV=1
AIPGENE12723	-0.682761	-0.788494	0	Aldehyde dehydrogenase family 3 member B1 OS=Homo sapiens GN=ALDH3B1 PE=1 SV=1		AIPGENE5636	0	0.692457	-0.654289	Cytosolic 10-formyltetrahydrofolate dehydrogenase OS=Xenopus laevis GN=aldh1l1 PE=2 SV=1
AIPGENE22688	-0.625439	-0.680486	0	Collagen alpha-3(VI) chain OS=Homo sapiens GN=COL6A3 PE=1 SV=5		AIPGENE10743	0	0	2.32756	Uncharacterized protein (Fragment) OS=Rhizophagus irregularis (strain DAOM 181602 / DAOM 197198 / MUCL 43194) GN=GLOINDRAFT_77722 PE=4 SV=1
AIPGENE10550	-0.403105	0	0	CUB and zona pellucida-like domain-containing protein 1 OS=Homo sapiens GN=CUZD1 PE=2 SV=1		AIPGENE72	0	0	1.74514
AIPGENE28040	-0.398876	0	0	Mitogen-activated protein kinase 6 OS=Mus musculus GN=Mapk6 PE=1 SV=3		AIPGENE17549	0	0	0.423862	Zinc metalloproteinase nas-4 OS=Caenorhabditis elegans GN=nas-4 PE=2 SV=4
AIPGENE1292	-0.553132	0	0	[3-methyl-2-oxobutanoate dehydrogenase [lipoamide]] kinase, mitochondrial OS=Homo sapiens GN=BCKDK PE=1 SV=2		AIPGENE1999	0	0	0.488437	Calmodulin-like protein 3 OS=Rattus norvegicus GN=Calml3 PE=2 SV=1
AIPGENE5702	-0.526773	0	0			AIPGENE8635	0	0	0.9625
AIPGENE28799	-0.446879	-0.349272	0	Krueppel-like factor 10 OS=Rattus norvegicus GN=Klf10 PE=2 SV=1		AIPGENE14658	0	0	1.02316	Serine/threonine-protein kinase TNNI3K OS=Rattus norvegicus GN=Tnni3k PE=2 SV=3
AIPGENE23052	-0.363994	-0.348016	0	Sodium/calcium exchanger 1 OS=Cavia porcellus GN=SLC8A1 PE=2 SV=1		AIPGENE27747	0	0	1.00444	Suppressor of tumorigenicity 14 protein homolog OS=Mus musculus GN=St14 PE=1 SV=2
AIPGENE18609	-0.376966	-0.39123	0	AT-rich interactive domain-containing protein 2 OS=Homo sapiens GN=ARID2 PE=1 SV=2		AIPGENE17751	0	0	0.666841	Sodium/glucose cotransporter 4 OS=Homo sapiens GN=SLC5A9 PE=1 SV=2
AIPGENE20570	-0.405262	-0.40983	0	Dual specificity protein phosphatase CDC14A OS=Homo sapiens GN=CDC14A PE=1 SV=1		AIPGENE19098	0	0	0.787526	Protein FAM46A OS=Homo sapiens GN=FAM46A PE=2 SV=2
AIPGENE11862	-0.58339	-0.545525	0	StAR-related lipid transfer protein 9 OS=Homo sapiens GN=STARD9 PE=1 SV=3		AIPGENE28230	0	0	0.782615	Sulfotransferase 1C2A OS=Rattus norvegicus GN=Sult1c2a PE=2 SV=2
AIPGENE5963	-0.585585	-0.582299	0	Endothelin-converting enzyme 1 OS=Mus musculus GN=Ece1 PE=1 SV=1		AIPGENE9027	0	1.21611	0.918721	Zinc metalloproteinase nas-15 OS=Caenorhabditis elegans GN=nas-15 PE=2 SV=2
AIPGENE4137	-0.409535	-0.649116	0			AIPGENE10589	0	1.06959	0	Putative peptidyl-tRNA hydrolase PTRHD1 OS=Bos taurus GN=PTRHD1 PE=2 SV=2
AIPGENE17478	-0.432674	-0.487681	0	Asparagine synthetase [glutamine-hydrolyzing] OS=Cricetulus griseus GN=ASNS PE=2 SV=2		AIPGENE10882	0	0.963469	0
AIPGENE23843	-0.470216	-0.503347	0	Uncharacterized protein OS=Emiliania huxleyi CCMP1516 GN=EMIHUDRAFT_214477 PE=4 SV=1		AIPGENE16918	0	0.353184	0	1,2-dihydroxy-3-keto-5-methylthiopentene dioxygenase OS=Branchiostoma floridae GN=BRAFLDRAFT_119977 PE=3 SV=1
AIPGENE24338	0	0	-1.02836	Predicted protein OS=Nematostella vectensis GN=v1g201671 PE=4 SV=1		AIPGENE9049	0	0.484591	0	Proline dehydrogenase 1, mitochondrial OS=Bos taurus GN=PRODH PE=2 SV=1
AIPGENE8715	0	0	-0.968718	Toxin CfTX-2 OS=Chironex fleckeri PE=1 SV=1		AIPGENE18887	0	0.455905	0	UBX domain-containing protein 1 OS=Danio rerio GN=ubxn1 PE=2 SV=1
AIPGENE26569	0	0	-0.477542	Solute carrier family 25 member 38-B OS=Danio rerio GN=slc25a38b PE=3 SV=2		AIPGENE8301	0	0.440525	0	Aminopeptidase N OS=Homo sapiens GN=ANPEP PE=1 SV=4
AIPGENE10555	0	0	-0.416785			AIPGENE20480	0	0.599348	0	Glutathione S-transferase OS=Anopheles gambiae GN=GstS1 PE=2 SV=4
AIPGENE2582	0	0	-0.425193	Adiponectin receptor protein OS=Drosophila melanogaster GN=AdipoR PE=1 SV=2		AIPGENE4821	0	0.61739	0	Gamma-butyrobetaine dioxygenase OS=Pongo abelii GN=BBOX1 PE=2 SV=1
AIPGENE26413	0	0	-0.757575	Putative uncharacterized protein OS=Branchiostoma floridae GN=BRAFLDRAFT_67567 PE=4 SV=1		AIPGENE24564	0	0.742546	0	Short-chain collagen C4 (Fragment) OS=Ephydatia muelleri PE=2 SV=1
AIPGENE25360	0	0	-0.61059	predicted protein [Nematostella vectensis] >gi|156212996|gb|EDO34031.1| predicted protein [Nematostella vectensis]		AIPGENE11552	0	0.69443	0	hypothetical protein CGI_10005367 [Crassostrea gigas]
AIPGENE14432	0	0	-0.625294	Prostaglandin F synthase OS=Trypanosoma cruzi (strain CL Brener) GN=Tc00.1047053511287.49 PE=1 SV=2		AIPGENE24476	0	0.657161	0	4-hydroxyphenylpyruvate dioxygenase OS=Xenopus tropicalis GN=hpd PE=2 SV=1
AIPGENE3833	0	0	-0.623618			AIPGENE15022	0	0	-0.491277	High-affinity choline transport protein OS=Escherichia coli (strain K12) GN=betT PE=2 SV=1
AIPGENE15114	0	-0.706899	-0.777697			AIPGENE879	0	0	-0.470624	predicted protein [Nematostella vectensis] >gi|156228459|gb|EDO49258.1| predicted protein [Nematostella vectensis]
AIPGENE17789	0	-0.541912	-0.58596	Probable fatty acid methyltransferase OS=Pseudomonas putida PE=3 SV=1		AIPGENE10995	0.673279	0	0	KxDL motif-containing protein 1 OS=Danio rerio GN=kxd1 PE=2 SV=1
AIPGENE3242	0	-0.512656	-0.574917	Transmembrane protein 53-B OS=Xenopus laevis GN=tmem53-b PE=2 SV=1		AIPGENE3683	0.631259	0	0	Outer membrane lipoprotein Blc OS=Vibrio cholerae serotype O1 (strain ATCC 39315 / El Tor Inaba N16961) GN=blc PE=3 SV=2
AIPGENE26925	0	-0.499532	-0.446642	1,4-alpha-glucan-branching enzyme OS=Homo sapiens GN=GBE1 PE=1 SV=3		AIPGENE19125	0.377111	0	0	Superoxide dismutase [Cu-Zn] OS=Halocynthia roretzi PE=1 SV=2
AIPGENE13930	0	-0.496755	-0.539757	Collagen alpha-2(VI) chain OS=Mus musculus GN=Col6a2 PE=2 SV=3		AIPGENE4097	0.459508	0	0	NADH dehydrogenase [ubiquinone] iron-sulfur protein 7, mitochondrial OS=Bos taurus GN=NDUFS7 PE=1 SV=1
AIPGENE3555	0	-0.51279	-0.500493	Saccharopine dehydrogenase-like oxidoreductase OS=Homo sapiens GN=SCCPDH PE=1 SV=1		AIPGENE9885	1.48943	0	0	N-acetylmuramoyl-L-alanine amidase OS=Mus musculus GN=Pglyrp2 PE=1 SV=1
AIPGENE16386	-0.569781	0	-0.728193	Nose resistant to fluoxetine protein 6 OS=Caenorhabditis elegans GN=nrf-6 PE=1 SV=3		AIPGENE24049	0.925914	0.827501	0	SPRY domain-containing SOCS box protein 3 OS=Homo sapiens GN=SPSB3 PE=1 SV=2
AIPGENE15008	-0.703226	-0.406753	-0.622705	b(0,+)-type amino acid transporter 1 OS=Mus musculus GN=Slc7a9 PE=1 SV=1		AIPGENE20481	0.51121	0.837124	0	Glutathione S-transferase OS=Anopheles gambiae GN=GstS1 PE=2 SV=4
AIPGENE13459	-0.564799	-0.413739	-0.557161	Platelet glycoprotein 4 OS=Mesocricetus auratus GN=CD36 PE=2 SV=3		AIPGENE1263	0.613731	0.578387	0	Glyoxalase domain-containing protein 4 OS=Mus musculus GN=Glod4 PE=1 SV=1
AIPGENE6197	-0.535694	-0.466623	-0.607798	Sodium-dependent phosphate transport protein 2B OS=Mus musculus GN=Slc34a2 PE=2 SV=1		AIPGENE14046	0.671383	0.672037	0
AIPGENE11605	-0.398314	-0.493052	-0.648785	Acetyl-CoA carboxylase OS=Gallus gallus GN=ACAC PE=1 SV=1		AIPGENE14017	0.912586	0.472398	0.777425
AIPGENE17027	-0.425601	-0.422766	-0.412387	ATP-binding cassette sub-family A member 3 OS=Homo sapiens GN=ABCA3 PE=1 SV=2		AIPGENE10583	0.664816	0.550643	0.430433	Transcription factor MafK OS=Mus musculus GN=Mafk PE=2 SV=1
AIPGENE22473	0	-1.71074	-0.724894	Epididymal secretory protein E1 OS=Bos taurus GN=NPC2 PE=1 SV=1		AIPGENE3800	0.747722	0.453686	0.497084	Probable phenylalanine-4-hydroxylase 1 OS=Caenorhabditis elegans GN=pah-1 PE=1 SV=2
AIPGENE18105	0	-1.27576	-0.799198	Ammonium transporter Rh type B OS=Danio rerio GN=rhbg PE=2 SV=1
AIPGENE26443	0	-1.06492	-0.763807	predicted protein [Nematostella vectensis] >gi|156226019|gb|EDO46832.1| predicted protein [Nematostella vectensis]
AIPGENE6490	0	-1.0349	-0.6432	7-dehydrocholesterol reductase OS=Danio rerio GN=dhcr7 PE=2 SV=1
AIPGENE17949	-0.725952	-0.73936	-0.56225	Zinc transporter 1 OS=Homo sapiens GN=SLC30A1 PE=1 SV=3
AIPGENE21331	-0.70873	-0.713153	-0.581633	Carnitine O-palmitoyltransferase 1, liver isoform OS=Homo sapiens GN=CPT1A PE=1 SV=2
AIPGENE13828	-0.593192	-0.875629	-0.454191	Long chain acyl-CoA synthetase 8 OS=Arabidopsis thaliana GN=LACS8 PE=1 SV=1
AIPGENE21611	-0.609268	-0.780514	-0.547685	Uncharacterized protein OS=Strongylocentrotus purpuratus GN=Sp-Rt9 PE=4 SV=1
AIPGENE25676	-0.990208	-0.869822	-1.06655	Inositol-3-phosphate synthase 1-A OS=Xenopus laevis GN=isyna1-a PE=2 SV=1
AIPGENE19728	-0.782151	-0.881732	-0.769598	Delta(8)-fatty-acid desaturase OS=Helianthus annuus GN=sld1 PE=1 SV=1
AIPGENE20557	-0.80274	-0.765914	-0.715874	Major facilitator superfamily domain-containing protein 12 OS=Mus musculus GN=Mfsd12 PE=1 SV=1
AIPGENE8501	-1.04956	-0.915185	-0.744232	Pendrin OS=Rattus norvegicus GN=Slc26a4 PE=2 SV=1
AIPGENE1716	-0.915081	-0.914185	-0.567929	b(0,+)-type amino acid transporter 1 OS=Mus musculus GN=Slc7a9 PE=1 SV=1
AIPGENE20554	-0.865847	-1.06145	-0.658004	Major facilitator superfamily domain-containing protein 12 OS=Mus musculus GN=Mfsd12 PE=1 SV=1
AIPGENE9190	1.37454	1.70938	1.54427	Protein disulfide-isomerase A4 OS=Homo sapiens GN=PDIA4 PE=1 SV=2
AIPGENE651	0.935369	1.26182	0.934763	Hypoxia up-regulated protein 1 OS=Danio rerio GN=hyou1 PE=2 SV=1
AIPGENE3199	1.54727	1.45598	1.06567	Heat shock protein HSP 90-alpha 1 OS=Danio rerio GN=hsp90a.1 PE=1 SV=3
AIPGENE12496	1.17736	1.40903	1.09157	78 kDa glucose-regulated protein OS=Gallus gallus GN=HSPA5 PE=1 SV=1
AIPGENE6906	1.29347	1.51953	1.02478	Cysteine-rich with EGF-like domain protein 2 OS=Danio rerio GN=creld2 PE=2 SV=2
AIPGENE19986	1.20077	0	1.20388	D-3-phosphoglycerate dehydrogenase OS=Bos taurus GN=PHGDH PE=2 SV=3
AIPGENE27854	0	0	2.10763	Phosphoethanolamine N-methyltransferase 3 OS=Arabidopsis thaliana GN=NMT3 PE=2 SV=2
AIPGENE22122	0	0	1.40011	D-3-phosphoglycerate dehydrogenase OS=Mus musculus GN=Phgdh PE=1 SV=3
AIPGENE14947	0	0	1.15467	Methylenetetrahydrofolate reductase OS=Mus musculus GN=Mthfr PE=2 SV=2
AIPGENE24015	0	0	0.988298	Ubiquitin carboxyl-terminal hydrolase 1 OS=Mus musculus GN=Usp1 PE=2 SV=1
AIPGENE3211	0	0	1.02988	Methionine synthase OS=Bos taurus GN=MTR PE=2 SV=1
AIPGENE5812	0	0.896228	0.668252	DnaJ homolog subfamily B member 11 OS=Rattus norvegicus GN=Dnajb11 PE=2 SV=1
AIPGENE9950	0	0.96555	0.93427	Calumenin-B OS=Salmo salar GN=calub PE=2 SV=1
AIPGENE26595	0	0	0.841615	Putative 1-aminocyclopropane-1-carboxylate deaminase OS=Thermotoga maritima (strain ATCC 43589 / MSB8 / DSM 3109 / JCM 10099) GN=TM_0225 PE=3 SV=1
AIPGENE25416	0	0	0.690062	ETS domain-containing protein Elk-1 OS=Mus musculus GN=Elk1 PE=2 SV=3
AIPGENE26592	0	0	0.697623	Putative 1-aminocyclopropane-1-carboxylate deaminase OS=Thermotoga maritima (strain ATCC 43589 / MSB8 / DSM 3109 / JCM 10099) GN=TM_0225 PE=3 SV=1
AIPGENE3723	0	0.311232	0.40269	Protein ERGIC-53 OS=Chlorocebus aethiops GN=LMAN1 PE=2 SV=1
AIPGENE11799	0	0	0.522181	Putative diacyglycerol O-acyltransferase Rv1760 OS=Mycobacterium tuberculosis (strain ATCC 25618 / H37Rv) GN=Rv1760 PE=2 SV=1
AIPGENE21028	0	0	0.462679	Methionine synthase reductase OS=Rattus norvegicus GN=Mtrr PE=2 SV=2
AIPGENE24026	0	0	0.471954	Glutamate dehydrogenase OS=Bacteroides thetaiotaomicron (strain ATCC 29148 / DSM 2079 / NCTC 10582 / E50 / VPI-5482) GN=gdhA PE=3 SV=2
AIPGENE27903	0	0.672567	0	GDP-fucose protein O-fucosyltransferase 2 OS=Mus musculus GN=Pofut2 PE=1 SV=1
AIPGENE14070	0	0.530927	0	Importin subunit beta-1 OS=Homo sapiens GN=KPNB1 PE=1 SV=2
AIPGENE2387	0	0.565664	0	Histone H4 OS=Tigriopus californicus GN=His4 PE=3 SV=2
AIPGENE29147	0	0.325217	0	Eukaryotic translation initiation factor 6 OS=Xenopus laevis GN=eif6 PE=2 SV=1
AIPGENE4124	0	0.32456	0	26S proteasome non-ATPase regulatory subunit 13 OS=Gallus gallus GN=PSMD13 PE=1 SV=1
AIPGENE3730	0	0.28835	0	Uncharacterized protein OS=Taeniopygia guttata GN=CHTOP PE=4 SV=1
AIPGENE13398	0	0.293955	0	ERO1-like protein beta OS=Mus musculus GN=Ero1lb PE=1 SV=1
AIPGENE25361	0	0.295102	0	Interleukin enhancer-binding factor 2 homolog OS=Xenopus tropicalis GN=ilf2 PE=2 SV=1
AIPGENE17972	0	0.358365	0	Apoptosis inhibitor 5 OS=Mus musculus GN=Api5 PE=1 SV=2
AIPGENE26205	0	0.386237	0	Arginine--tRNA ligase, cytoplasmic OS=Rattus norvegicus GN=Rars PE=1 SV=2
AIPGENE1326	0	0.473453	0	Cell division control protein 45 homolog OS=Homo sapiens GN=CDC45 PE=1 SV=1
AIPGENE20748	0	0.413389	0	Importin-5 OS=Mus musculus GN=Ipo5 PE=1 SV=3
AIPGENE22839	0	0.431629	0	DNA replication licensing factor mcm4-B OS=Xenopus laevis GN=mcm4-b PE=1 SV=3
AIPGENE8744	0	0.433837	0	Sperm-associated antigen 1 OS=Mus musculus GN=Spag1 PE=2 SV=1
AIPGENE25827	0.369912	0	0	26S proteasome non-ATPase regulatory subunit 1 OS=Homo sapiens GN=PSMD1 PE=1 SV=2
AIPGENE11885	0.433021	0	0	Poly(A) polymerase gamma OS=Mus musculus GN=Papolg PE=1 SV=1
AIPGENE20369	0.471113	0	0	26S protease regulatory subunit 4 OS=Drosophila melanogaster GN=Rpt2 PE=1 SV=2
AIPGENE22379	0.472399	0	0	26S protease regulatory subunit 7 OS=Mus musculus GN=Psmc2 PE=1 SV=5
AIPGENE1366	0.684214	0.693504	0	GTP-binding nuclear protein Ran OS=Xenopus laevis GN=ran PE=1 SV=2
AIPGENE9489	0.74114	0.696596	0	Activator of 90 kDa heat shock protein ATPase homolog 1 OS=Homo sapiens GN=AHSA1 PE=1 SV=1
AIPGENE12996	0.629446	0.399107	0	T-complex protein 1 subunit gamma OS=Bos taurus GN=CCT3 PE=1 SV=1
AIPGENE27286	0.647519	0.39502	0	Probable splicing factor, arginine/serine-rich 7 OS=Caenorhabditis elegans GN=rsp-7 PE=3 SV=3
AIPGENE24486	0.57918	0.385213	0	T-complex protein 1 subunit zeta OS=Gallus gallus GN=CCT6 PE=1 SV=3
AIPGENE51	0.612309	0.341131	0	T-complex protein 1 subunit epsilon OS=Macaca fascicularis GN=CCT5 PE=2 SV=1
AIPGENE11576	0.511903	0.488993	0	Transcription factor E2F7 OS=Bos taurus GN=E2F7 PE=3 SV=1
AIPGENE3523	0.667948	0.549256	0	G1/S-specific cyclin-E OS=Hemicentrotus pulcherrimus GN=CYCE PE=2 SV=1
AIPGENE11207	0.659733	0.500877	0	Flap endonuclease 1 OS=Nematostella vectensis GN=FEN1 PE=3 SV=1
AIPGENE27608	0.635503	0.492802	0	97 kDa heat shock protein OS=Strongylocentrotus franciscanus GN=HSP110 PE=2 SV=1
